# Supplementary material for: The miRNAs and their regulatory networks responsible for pollen abortion in Ogura-CMS Chinese cabbage revealed by high-throughput sequencing of miRNAs, degradomes, and transcriptomes
Source: Front Plant Sci. 2015 Oct 21;6:894. doi: 10.3389/fpls.2015.00894 (PMC4617173; doi:10.3389/fpls.2015.00894)
Supplement: Supplementary file 1 [file DataSheet1.XLSX]

## Sheet: table S1
Table S1 Summary of small RNAs sequencing reads and data cleaning.
type	Tyms		231-330
	count	percent(%)	count	percent(%)
total_reads	22160410		24417834
high_quality	22006254	100	24250012	100
3'adapter_null	20032	0.09	21581	0.09
insert_null	2629	0.01	3328	0.01
5'adapter_contaminants	43581	0. 2	61280	0.25
smaller_than_18nt	31911	0. 15	63046	0.26
polyA	5229	0.02	5736	0.02
clean_reads	21902872	99.53	24095041	99.36

## Sheet: table S2
Table S2 Distribution of total and unique sRNAs among Tyms and 231-330.
Class	Unique sRNAS	Percent(%)	Total sRNAS	Percent(%)
TotalsRNAs	12,237,413	100	45997913	100
Tyms &231-330 shared	1804827	14.75	33818017	73.52
Tyms specific	4842496	39.57	5747187	12.49
231-330 specific	5590090	45.68	6432709	13.98

## Sheet: table S3
Table S3 The indentification of expression of known miRNAs in 231-330 and Tyms buds
miRNA	sequence	miRbase ID	miRbase precurser ID	231-330 expression	Tyms expression
bra-miR156a-3p	gcuuacucucucucugucacc	MIMAT0035817	MI0030547	0	53
bra-miR157a	uugacagaagauagagagcac	MIMAT0010152	MI0010648	339887	173065
bra-miR158-3p	uuuccaaauguagacaaagca	MIMAT0035702	MI0029320	44804	34621
bra-miR158-5p	cuuugucuaucguuuggaaaag	MIMAT0035701	MI0029320	66094	51736
bra-miR159a	uuuggauugaagggagcucua	MIMAT0010153	MI0010649	1592	1025
bra-miR160a-3p	gcguaugaggagccaugcaua	MIMAT0010155	MI0010650	5180	4304
bra-miR160a-5p	ugccuggcucccuguaugcca	MIMAT0010154	MI0010650	280	142
bra-miR161-5p	ucaaugcacugaaagugacua	MIMAT0035878	MI0030578	320	299
bra-miR162-3p	ucgauaaaccucugcauccag	MIMAT0035831	MI0030554	1133	856
bra-miR162-5p	ggaggcagcgguucaucgauc	MIMAT0035830	MI0030554	449	279
bra-miR164a	uggagaagcagggcacgugca	MIMAT0010156	MI0010651	15166	12237
bra-miR164b-3p	cacguguucuacuacuccaac	MIMAT0035865	MI0030571	5	0
bra-miR164c-3p	cacguguucuacuacuccaac	MIMAT0035869	MI0030573	5	0
bra-miR164d-3p	cacguguucuacuacuccaac	MIMAT0035867	MI0030572	5	0
bra-miR167a	ugaagcugccagcaugaucua	MIMAT0010157	MI0010652	569915	312178
bra-miR167b	ugaagcugccagcaugaucua	MIMAT0010158	MI0010653	569624	312093
bra-miR167c	ugaagcugccagcaugaucua	MIMAT0010159	MI0010654	569624	312093
bra-miR167d	ugaagcugccagcaugaucua	MIMAT0010160	MI0010655	569624	312093
bra-miR168b-5p	ucgcuuggugcaggucgggac	MIMAT0035832	MI0030555	506969	373990
bra-miR168b-3p	cccgccuugcaucaacugaau	MIMAT0035833	MI0030555	9015	5512
bra-miR168c-5p	ucgcuuggugcaggucgggac	MIMAT0035834	MI0030556	506969	373990
bra-miR168c-3p	cccgccuugcaucaacugaau	MIMAT0035835	MI0030556	9015	5512
bra-miR171a	uugagccgugccaauaucacg	MIMAT0010161	MI0010656	26	21
bra-miR171b	uugagccgugccaauaucacg	MIMAT0010162	MI0010657	15	13
bra-miR171c	uugagccgugccaauaucacg	MIMAT0010163	MI0010658	15	13
bra-miR171d	uugagccgugccaauaucacg	MIMAT0010164	MI0010659	15	13
bra-miR171e	ugauugagccgcgccaauauc	MIMAT0010165	MI0010660	1512	1162
bra-miR172a	agaaucuugaugaugcugcau	MIMAT0010166	MI0010661	23598	16041
bra-miR172b-3p	agaaucuugaugaugcugcau	MIMAT0010168	MI0010662	23598	16041
bra-miR172b-5p	gcagcaccauuaagauucaca	MIMAT0010167	MI0010662	1964	1943
bra-miR172c-5p	gcaucaucaucaagauucaga	MIMAT0035872	MI0030575	213	138
bra-miR172d-5p	gcagcaucauuaagauucaca	MIMAT0035876	MI0030577	790	892
bra-miR390-5p	aagcucaggagggauagcgcc	MIMAT0035840	MI0030559	21103	15941
bra-miR390-3p	cgcuguccauccugaguuuca	MIMAT0035841	MI0030559	482	431
bra-miR391-5p	uucgcaggagagauagcgcca	MIMAT0035842	MI0030560	1246	894
bra-miR391-3p	acgguaucucuccuacguagc	MIMAT0035843	MI0030560	175	105
bra-miR396-3p	gcucaagaaagcugugggaaa	MIMAT0035853	MI0030565	2912	2585
bra-miR400-5p	uaugagaguauuauaagucac	MIMAT0035856	MI0030567	238	137
bra-miR403-3p	uuagauucacgcacaaacucg	MIMAT0035859	MI0030568	1388	984
bra-miR860-3p	ucaauacauuggacuacauau	MIMAT0035861	MI0030569	238	144
bra-miR824	uagaccauuugugagaaggga	MIMAT0005598	MI0006439	1093	933
bra-miR1140	acagccuaaaccaaucggagc	MIMAT0023021	MI0019335	3201	2249
bra-miR1885a	caucaaugaaagguaugauucc	MIMAT0009213	MI0008302	2851	2771
bra-miR1885b	uacaucuucuccgcggaagcuc	MIMAT0023015	MI0019329	7209	8016
bra-miR2111-3p	gaccucaggaugcggauuacc	MIMAT0035875	MI0030576	282	226
bra-miR2111a-3p	guccucgggaugcggauuacc	MIMAT0016369	MI0015372	158	113
bra-miR2111a-5p	uaaucugcauccugagguuua	MIMAT0016368	MI0015372	207	146
bra-miR2111b-3p	auccucgggauacggauuacc	MIMAT0016371	MI0015373	855	401
bra-miR2111b-5p	uaaucugcauccugagguuua	MIMAT0016370	MI0015373	211	150
bra-miR5654a	auaaaucccaagcaucaucca	MIMAT0023007	MI0019321	4393	3123
bra-miR5654b	auaaaucccaagcaucaucca	MIMAT0023008	MI0019322	4393	3123
bra-miR5711	uguuuuguggguuucuaccga	MIMAT0023006	MI0019320	40	44
bra-miR5712	aauauuaauauaauuggugag	MIMAT0023009	MI0019323	17	16
bra-miR5713	aggcuuagaagaacguuuguu	MIMAT0023010	MI0019324	16	35
bra-miR5714	agacucuacgacaucaagaaac	MIMAT0023011	MI0019325	44	18
bra-miR5715	acgugauaagccucugaagaa	MIMAT0023012	MI0019326	0	6
bra-miR5716	uuggauaauugaagauauaaa	MIMAT0023013	MI0019327	83	30
bra-miR5717	guuuggauuguuugccuuggc	MIMAT0023014	MI0019328	0	1
bra-miR5718	ucagaaccaaacacagaacaag	MIMAT0023016	MI0019330	39028	17531
bra-miR5719	uugugaugauaauacgacuuc	MIMAT0023017	MI0019331	47	29
bra-miR5720	uugugauuugguuggaauauc	MIMAT0023018	MI0019332	25	25
bra-miR5721	aaaaauggagugagaaaugga	MIMAT0023019	MI0019333	35	18
bra-miR5722	ugaaauagagucauguggaacg	MIMAT0023020	MI0019334	9	8
bra-miR5723	aaugugcugcaauaucucugc	MIMAT0023022	MI0019336	2	5
bra-miR5724	aaccgccgguuugauaauagc	MIMAT0023023	MI0019337	272	157
bra-miR5725	auuuggcacaaucugaucugc	MIMAT0023024	MI0019338	26	40
bra-miR5726	caaagguugcuugaauaaggu	MIMAT0023025	MI0019339	1	2
bra-miR9408-3p	uuucaucuuagagaauguuguu	MIMAT0035658	MI0029298	909	1201
bra-miR9558-5p	agagaugucuggcuugcaaca	MIMAT0035669	MI0029304	85	67

## Sheet: Table S4.
Table S4 The identified new member miRNAs belong to the exsisting miRNA families in B. rapa miRBase
family	total member in the family (including the record of miRBase)	miRNA -5p	sequence (miRNA - 5p)	miRNA - 3p	sequence (miRNA - 3p)	location	pre-miRNA
miR156	21	bra-miR156g	CTGACAGAAGAGAGTGAGCAC			A01:2836909:2837012:+	CGCAAAGAAACTGACAGAAGAGAGTGAGCACACAAAGGCACTTTGCATGTTCGATGCATTTGCTTCTCTTGCGTGCTCACTGCTCTATCTGTCAGATTCCGGCT
		bra-miR156h	CTGACAGAAGAGAGTGAGCAC			A01:3145106:3145221:-	CAGAGAAAAACTGACAGAAGAGAGTGAGCACATGCAGGCACTGTTATGTCTCCATAACTTTGCGTGTGCGTGCTCACGGCTCTTTCTGTCAGTTGCCTGACTTCTCGCTTTCTCTC
		bra-miR156i	GTGACAGAAGAGAGTGAGCAC	bra-miR156i-3p	GCTTACTCTCTCTCTGTCACC	A02:1949350:1949490:+	TATAATGAAGGTAAGGGGAGGTGACAGAAGAGAGTGAGCACACATGGTGGCTTTCTTGCATGCTTTTTTCAATTAGGGTTTCATGCTTGAAGCTATGTGTGCTTACTCTCTCTCTGTCACCCCTTCTCTCTCTCTCTCTTG
		bra-miR156j	TTGACAGAAGAAAGAGAGCAC	bra-miR156j-3p	GCTCTCTTTACTTCTGCCACCA	A02:6372366-6372493	GAGAAGACGATGAGAAAATGTTGACAGAAGAAAGAGAGCACAAGCCGGGATTAGCAAAAAGAGAGTTTTGCCCTTGTCGGGAGTGTGCTCTCTTTACTTCTGCCACCATCATCGCGTGTGAGCGTAAG
		bra-miR156k	TGACAGAAGAGAGTGAGCAC			A03:1903543-1903430	AAAAAGAAGTTGACAGAAGAGAGTGAGCACACAAAGGGGGAATTGTATAAAATTAAGTTTGTTGTATATAGTTGCTTTTGCGTGCTCACTCTCTCTATGTCATAACTTCTCCTT
		bra-miR156l	GTGACAGAAGAGAGTGAGCAC	bra-miR156l-3p	GCTTACTCTCTCTCTGTCACC	A03:2162957:2163096:+	TATATCAAAGGTAAGAGGAGGTGACAGAAGAGAGTGAGCACACATGGTGGCTTTCTTGCATGCGTTTTTAATTAGGGTTTTATGCTTGAAGCTATGTGTGCTTACTCTCTCTCTGTCACCCCTTCTTTCTCTCTCTATCT
		bra-miR156m	CTGACAGAAGAGAGTGAGCAC	bra-miR156m-3p	GCTCACCTCTCTTTCTGTCAGT	A03:28147354:28147462:+	ACAGAGAAAACTGACAGAAGAGAGTGAGCACATGCAGGCACTGTTATGTGCCCACAACTTTGCTTGTGCGTGCTCACCTCTCTTTCTGTCAGTTGCCTGAGTTCTCGCT
		bra-miR156n	CTGACAGAAGAGAGTGAGCAC			A03:28522357:28522661:-	ATCTCTCTCTTTGTTCTTTCTTTTTTGTTAATTTATTTTCCCTTCTTGATTTGGTCAAACCCTAGATTTGTTTTCGCAAAGGGTATCCAAAAATGAAACTTTCCTCTTTTCCTTTGATTATAAATATTCCCTCTGGTTCTTGCTTATCCTAAGCCTCTCAGATCTAACTCTACATCCCAAACCCATTTCCAATGGTCGATCTCTTATTTCAGAATCTGTGTAGGTAAGGACATTGAATGAGTTTTGGGATAAATTTTAGAGAAACGCATAGAAACTGACAGAAGAGAGTGAGCACACAAAGGCAC
		bra-miR156o	CTGACAGAAGAGAGTGAGCAC			A04:11665986:11666094:-	AACATAGCAACTGACAGAAGAGAGTGAGCACACAAAAGTAATCTGCATATACTGCATTTGCTTCTCTTGCGTGCTCACTGCTCTTTCTGTCAGATTCTAGTGCTGATCT
		bra-miR156p	GTGACAGAAGAGAGTGAGCAC			A06:18486498:18486612:+	GGAATTGATGGTGACAGAAGAGAGTGAGCACACATGGTTGCTTTCTTGCATATTTGAAGGTTTAATGCATGAAGCTATGTGTGCTCACTCTCTATCCGCACCTTGTTCTTTTCTC
		bra-miR156q	GTGACAGAAGAGAGTGAGCAC			A06:18487102:18487214:+	GGAATTGATGGTGACAGAAGAGAGTGAGCACACATGGTGGCTTTCTTGCATATTTGAAGATGTCATGCTTGAAGCTATGTGTGCTCACTCTCTATCTGTCACCGCCTTCTCTC
		bra-miR156r	GTGACAGAAGAGAGTGAGCAC			A06:18487334:18487449:+	GGAAATGATGGTGACAGAAGAGAGTGAGCACACATGGTGGCTTTCTTGCATATTGGAAGATCTCATGCTTGAAGCTATGTGTGCTCACTCTCTATCTGTCACCCCTTCTTTATCTC
		bra-miR156s	TGACAGAAGAGAGTGAGCAC			A08:12455938-12456061	TTAGAGAAGTACAACGAATTTGACAGAAGAGAGTGAGCACACAAACGCACTTGCATGTTCGATGCACTTGCTTCTCTTGCGTGCTCACTGCTTTATCTGTCAGATTCCTGCGCCGATTCTTTCG
		bra-miR156t	CTGACAGAAGAGAGTGAGCAC	bra-miR156t-3p	GCTCACCTCTCTTTCTGTCAGT	A08:12714676:12714785:-	ACAGAGAAAACTGACAGAAGAGAGTGAGCACTTGCAAGGCACTGTTATGTGTCAATAACTTTGCGTGTGCGTGCTCACCTCTCTTTCTGTCAGTTGCCTGACTTCTCGCT
		bra-miR156u	CTGACAGAAGAGAGTGAGCAC			A09:32566952:32567057:+	CACACAGAAACTGACAGAAGAGAGTGAGCACACAAAAGTAAATTGCATATGTTGCATTTGCTTCTCTTGCGTGCTCACTGCTCTTTCTGTCAGATTCCCGTGCTGA
miR157	6	bra-miR157b	TTGACAGAAGATAGAGAGCAC	bra-miR157b-3P	GCTCTCTATACTTCTGTCAATA	A01:21363231-21363418	TTTGGGAGTGATGCAGGTTGTTGACAGAAGATAGAGAGCACTAAGGATGACATGCAAGTACATACATATATATCATCACACCGCAAGTGGATATAAGGAAATTCAAGAAAGAGAGGAAAAAAGAGCCTGCATCTCTACTCTTTTGTGCTCTCTATACTTCTGTCAATACCATTATTTATTCCTCTCTC
		bra-miR157c	TTGACAGAAGATAGAGAGCAC	bra-miR157c-3p	GCTCTCTAGCCTTCTGTCATC	A02:8897761-8897892	TTTGAGAGGCATTGATAGTGTTGACAGAAGATAGAGAGCACGGATGATGAGATACAATATGGAACAGTTTCTTTGCATCTTACTCCTTTGTGCTCTCTAGCCTTCTGTCATCACTTTCTATTTGCTTAATCT
		bra-miR157d	TTGACAGAAGATAGAGAGCAC			A03:17948803-17948630	ATGCTGGTTGTTGACAGAAGATAGAGAGCACTAAGGATGACATGCAAGTACATATGTATGTATCATCACACCGCCTGTGGATGATTACAAAAATAAAACCAATTCAAAAGAGAGAGAGAGAGAGCCTGCATGTCTACTCTTTCGTGCTCTCTATACTTCTGTCACCACCATTAT
		bra-miR157e	TTGACAGAAGATAGAGAGCAC			A07:20607909-20608040	TTTGGTAGGCGTTGATAGTGTTGACAGAAGATAGAGAGCACAGATGATGAGATGCAATTTGGAGCAGCTTGTATGCATCGTACTCCTTTGTGCTCTCTAGTCTTCTGTCATCACTCGTTACTTGCCTTAACC
		bra-miR157f	TTGACAGAAGAAAGAGAGCAC			A10:7091181-7091076	TGAGAAAATGTTGACAGAAGAAAGAGAGCACAAGCCGGGATTAGCAAATATAAAGTTTTGCCCTTGTCGGGAGTGTGCTCTCTTTACTTCTGTCACCATCATCATT
miR158	2	bra-miR158b-5p	CTTTGTCTATCGTTTGGAAAAG	bra-miR158b	TTTCCAAATGTAGACAAAGCA	A08:3275800-3275893	AGCACGTTATATCTGTTCTTCTTTGTCTATCGTTTGGAAAAGATTGATGACGCTATCTACACTTTTCCAAATGTAGACAAAGCAAAACCGTGAT
miR159	3	bra-miR159b	TTTGGATTGAAGGGAGCTCTA			A02:12183125-12182930	TACAGAAGTAGAGCTCCTTAAAGTTCAAACGAGAGTTTAGCAGGGTAAAGAAAAGCTGCTAAGCTATGGATCCCATAAGCCCTAACCTTAAAATAGAAAAAGGATTTGGCTGTATGGCTTGCATATCTCAGGAGCTTTAACTTGCCCTTTAATGGCTTTTACTCTTCTTTGGATTGAAGGGAGCTCTACATCTTTC
		bra-miR159c	TTTGGATTGAAGGGAGCTCTA			A07:18544031-18544230	AACAAAAAAGTAGGGCTCCTTATAGTTCAAACGAGAGTTTAGCAGGGTAAAGAAAAGCTGCTAAGCTATGAATCCCATAAGCCCTAATCCTTATATATAAAAAGGATTTGGTTATATGGCTTACATATCTCAGGAGCTTTAACTTGCCCTTTAATTGCTTTTACTCTTCTTTGGATTGAAGGGAGCTCTACATCTTCTTT
miR160	6	bra-miR160a-5p	TGCCTGGCTCCCTGTATGCCA	bra-miR160a-3p	GCGTATGAGGAGCCATGCATA	A05:3222332-3222212	GTAGTTGTATAAGATGTGTATGCCTGGCTCCCTGTATGCCATCCTCTAAGCTCATCGACCATTGATGACCTCCGTGAATGGCGTATGAGGAGCCATGCATATTTTCATATACATTTACATA
		bra-miR160b-5p	ATGCCTGGCTCCCTGTATGCC	bra-miR160b-3p	GCGTACAGAGTAGTCAAGCATA	A01:4535324-4535447	CATATATATGATACGAAGTCATGCCTGGCTCCCTGTATGCCACAAGTAAATACCGATCTCATTATGAAATCGGACACTAGTGGCGTACAGAGTAGTCAAGCATAACCACTGATATTCTTGATAT
		bra-miR160c-5p	TGCCTGGCTCCCTGTATGCCA	bra-miR160c-3p	GCGTACAGAGTAGTCAAGCATG	A03:23011822-23011944	TGTGTGTGCTCTTATGGTCGTGCCTGGCTCCCTGTATGCCACAAGTATATACCGATCTCGTTACGAAATCTGTGGCTAGTGGCGTACAGAGTAGTCAAGCATGACCAAAGCTTTTCTTGGTGT
		bra-miR160d-5p	ATGCCTGGCTCCCTGTATGCC			A03:9365282-9365403	AATATGATATATTTGTATATATGCCTGGCTCCCTGTATGCCATACACTAAGTTCATCGATCCTCGGCGACCTCCGTGGATGGCGTATGAGGAGCCAAGCATAATCTCATCATATATATATTT
		bra-miR160e-5p	TGCCTGGCTCCCTGTATGCCA	bra-miR160e-3p	GCGTACAAGGAGTCAAGCATG	A06:23491735-23491858	ATACATACATACTTGTCTCATGCCTGGCTCCCTGTATGCCACAAGTAGATATTGATTTTGGTTGAAAAAATCAGCTGCCAGTGGCGTACAAGGAGTCAAGCATGACCTAGAACATATGGTAACT
		bra-miR160f-5p	TGCCTGGCTCCCTGTATGCCA	bra-miR160f-3p	GCGTACGAGGAGCCAAGCATG	A09:13134153-13134050	GATGTGTCATCATGCCTGGCTCCCTGTATGCCACAAGTGGGTATCGATTTTGTTAAAAAATTGGCTGCTGGTGGCGTACGAGGAGCCAAGCATGACCAGAAGAA
miR161	2	bra-miR161b	TCAATGCACTGAAAGTGACTA			A05:12499330-12499203	ATTGCTTCGATCAATGCACTGAAAGTGACTACATCAGCATTTGTTTTTAAGCTTTCGCTCTCATCTATATGATGAAGATGAAAATTAGCCTCTGATGTAGTCACTTTCAATGCGTTGATCATAGCATG
miR162	3	bra-miR162b-5p	GGAGGCAGCGGTTCATCGATC	bra-miR162b-3p	TCGATAAACCTCTGCATCCAG	A02:1245876:1246002:-	GAAAGTCGCTGGAGGCAGCGGTTCATCGATCTCTTCCTGTGGATTTTTTTTTGGTTGTTTGTTGTTGTTGGAAAGAGATTAAAAGCATGAACAGATCGATAAACCTCTGCATCCAGCGGTTGCCTCT
		bra-miR162c-5p	GGAGGCAGCGGTTCATCGATC	bra-miR162c-3p	TCGATAAACCTCTGCATCCAG	A03:21042100:21042211:+	TGAAGTCGCTGGAGGCAGCGGTTCATCGATCAATTCCTGTGAAAAATGATGTTGGAAACAATTTACATGGGAAGCATGAATCGATCGATAAACCTCTGCATCCAGTGCTTCT
miR164	7	bra-miR164a	TGGAGAAGCAGGGCACGTGCA			A05:150967-150874	ACCTCCACGTTGGAGAAGCAGGGCACGTGCAAACCAACAAACACGAGATCTATCTCATGTAATTTGCACGTGCTCCACTCCTCCAACATGAGCT
		bra-miR164f	TGGAGAAGCAGGGCACGTGCA	bra-miR164f-3p	CATGTGCCCATCTTCCCCATC	A02:73350-73179	AGAAGGTGTGCTGAGCAAGATGGAGAAGCAGGGCACGTGCATTACTAACTCATCTCTTAGTCCACGTATATACACTCTCCCCAAATGCATGTATATGATAGAGATGTGTGAAGTGTGTTGAGTTAGTTCTTCATGTGCCCATCTTCCCCATCATGACCACTTCACCTTGATG
		bra-miR164g	TGGAGAAGCAGGGCACGTGCA	bra-miR164g-3p	CATGTTGGAGAAGCAGGGCACG	A04:19184557-19184673	GTAGGTGAGAACCTCCATGTTGGAGAAGCAGGGCACGTGCAAACCAAAAAACATGAAATCTGTTTCATATGCTTTGCACGTGCTCCCCTCCTCCAACATGAGCTCCTCACCATTGGC
miR167	8	bra-miR167e	TGAAGCTGCCAGCATGATCTA			A01:19136395-19136257	AACGGTGTACAGGCATCTGATGAAGCTGCCAGCATGATCTAATTAACTTTCTTTCTCTGTTGATTTTATGACAATGGAAAAGAGATGAGTGTCGATTAGATCATGTTCGCAGTTTCACCCATTGACTGTCGCACCCTTA
		bra-miR167f	TGAAGCTGCCAGCATGATCTA	bra-miR167f-3p	GATCATGTTCGTAGTTTCACC	A03:19177776-19177916	TATGGTGCACCGGCATCTGATGAAGCTGCCAGCATGATCTAGTTAACTTTATTTCTCCGTTGTTTATCCATGACAATGGAAAAGGGATAAGTGTCGATTAGATCATGTTCGTAGTTTCACCCGTTGACTGTCGCATCCTTA
		bra-miR167g	TGAAGCTGCCAGCATGATCTA			A05:16037034-16036904	TATGGCGCACCGGCATCTGATGAAGCTGCCAGCATGATCTAATTATCTTTCTTTCTCCGTTGACGATGGAAAAGACATGAGTGTTGATTAGATCATGTTCGCAGTTTCACCCGTTGACTGTCTCGCCCTTA
		bra-miR167h	TCTGATGAAGCTGCCAGCATG			A09:11355617:11355735:-	CGCACCAGCATCTGATGAAGCTGCCAGCATGATCTTAACTTCTCTCTCTATATATTATATATGTAGATTTGATCAGGGAAGATCAGATCATGTGGCAGTTTCACCCGTTGATGGTTGCA
miR168	7	bra-miR168c	TCGCTTGGTGCAGGTCGGGAC	bra-miR168c-3p	CCCGCCTTGCATCAACTGAAT	A03:23688241-23688371	AATCACCGTCGGGCTCGGATTCGCTTGGTGCAGGTCGGGACACAAATCACTGGTGCTTTTGCCTTATTGGTTTGTGAGCAGGGATTGGCTCCCGCCTTGCATCAACTGAATCGGAGCCTCCAATGGTGAAA
		bra-miR168d	TCGCTTGGTGCAGGTCGGGAC	bra-miR168d-3p	CCCGCCTTGCATCAACTGAAT	A01:5395900-5396039	AGTCACCGCCGGGCTCGGATTCGCTTGGTGCAGGTCGGGACTAATTCGCTGACACAGCCACGTGGATTTTCCTTATTGGTTTGTGAGCAGGGATTGGATCCCGCCTTGCATCAACTGAATCGGAGCCTCGATGGTGAAAG
		bra-miR168e	TCGCTTGGTGCAGGTCGGGAA			A06:24003734-24003853	GGCCTCTGACTCGCTTGGTGCAGGTCGGGAACTGATTGGCTGACACCGCCACGTGGCTTTCCATGGTTGGCTTGTGAGCAGGGATCGGATCCCGCCTTGTATCAAGTGAATCCGAGTCCG
		bra-miR168f	TCGCTTGGTGCAGGTCGGGAA			A08:10125556-10125673	TTGCTCGGATTCGCTTGGTGCAGGTCGGGAACCAATTGTCTAACACATCCACGAAGTTTTACTTGCTGGTTTGTGAGCAGGGATTGGATCCCGCCTTGCATCAATTGAATCGGAGCCC
		bra-miR168g	TCGCTTGGTGCAGGTCGGGAA			A09:12140791-12140672	GGTCTCGGATTCGCTTGGTGCAGGTCGGGAACTGATTGGCTGACACCGCCACGTGGGTTTTCACGGTTGGCTTGTGAGCAGGGATCGGATCCTGCCTTCCATCAACTGAATCGGAGCCCG
miR171	11			bra-miR171e	TGATTGAGCCGCGCCAATATC	A03:21931194-21931318	CACGAAAGAGTCCTCTTTGATATTGGCCTGGTTCACTCAGATCTTCCAGATTACACACGTACTATATACATTCTCTCAGTTATCTGATTGAGCCGCGCCAATATCTCAGTGCTCTCTCGTCACTC
				bra-miR171f	TGATTGAGCCGCGCCAATATC	A01:15624735-15624851	CACGAAAGAGTCCCCTTTGATATTGGCCTGGTTCATTCAGATCTTCTTGAACCATATATGCATTCTCTTTGATATCTGATTGAGCCGCGCCAATATCTCAGTGCTCTCTCGTAGATC
				bra-miR171g	TTGAGCCGTGCCAATATCACG	A01:21798405-21798300	TAAAGACAATACGAGATATTGGTGTGGTTCAATCAGAAAACCACACTCTTTTGTTGTAGAGATCGGTTTGTTTGATTGAGCCGTGCCAATATCACGAGTGTGATTG
		bra-miR171h-5p	AGATATTAGTGCGGTTCAATC	bra-miR171h	TTGAGCCGTGCCAATATCACG	A06:4104119-4103996	TTATGATGTAAGGTAACGCGAGATATTAGTGCGGTTCAATCAAATAGTCGTGTTCTCACTTGATAGAGATCGGTTTTGTTCGATTGAGCCGTGCCAATATCACGCGTCAACCCAAAACGGTAAA
				bra-miR171i	TTGAGCCGTGCCAATATCTCT	A06:9461104-9460999	ACTTCTAAGTAGCGATATTGGTACGGTTGAATCGAATCAAATCACTCTATCTTTCTCTTGGGTCAGTTGATTTGATTGAGCCGTGCCAATATCTCTATTACGACAA
		bra-miR171j-5p	AGATATTAGTGCGGTTCAATC	bra-miR171j	TTGAGCCGTGCCAATATCACG	A08:19330274-19330397	GTTGATGTAAAGGTAACGCGAGATATTAGTGCGGTTCAATCAAATAGTCGTACTCTTAGCTATTAGAGATCGGTTTTGTTCGATTGAGCCGTGCCAATATCACGCATAAAACCAACATGGCAAA
		bra-miR171K-5p	AGATATTAGTGCGGTTCAATC	bra-miR171K	TTGAGCCGTGCCAATATCACG	A09:36537076-36537199	TGATGTAAGCTGGTCAAGCGAGATATTAGTGCGGTTCAATCAAATAGTCTCACTCTTAGTTGATAGAGATTGATTTTGTTCGATTGAGCCGTGCCAATATCACGCATATAACCAAGATGGTTAT
miR172	8	bra-MIR172d-5p	GCAGCATCATTAAGATTCACA			A03:4762900:4762993:-	AGTTGCAGATGCAGCATCATTAAGATTCACAAGAGATGTGGTTTTCTTGTTTTCTCGCCTCTTGGGAATCTTGATGATGCTGCATCAGCAACTA
		bra-miR172e-5p	GCAGCACCATCAAGATTCACA	bra-miR172e-3p	AGAATCTTGATGATGCTGCAT	A02:628488:628598:-	TTTTGTAGGCGCAGCACCATCAAGATTCACATGGAAATTGAAAAATCTCCTAATTTTTAATTAGGGTTTTGATATGTATATGAGAATCTTGATGATGCTGCATCAACAACC
		bra-miR172f-5p	GCAGCACCATCAAGATTCACA	bra-miR172f-3p	AGAATCTTGATGATGCTGCAT	A03:693077:693190:-	TTTTGTAGGTGCAGCACCATCAAGATTCACATGGAAATTGAAAAACCCCTAATCTTATTAATTAGGGTTTTGATATGTATATATGAGAATCTTGATGATGCTGCATCAACAACA
				bra-miR172g-3p	AGAATCTTGATGATGCTGCAT	A07:12998872-12998755	GTTGTTTGCTGCTGTGGCATCATCAAGATTCACATCGCCAGATGGACGGTGGTGATTCACCCTCCCCAAAGTTCTCTGATGAAAATGAGAATCTTGATGATGCTGCATCGGAAATCAA
		bra-miR172h-5p	GCAGCACCATTAAGATTCACA	bra-miR172h-3p	AGAATCTTGATGATGCTGCAT	A10:15641660-15641795	ATCAGTCGTTTTCTGTAGGTGCAGCACCATTAAGATTCACATGGAAATTGAAAAAAACCCTAATTTATATTAATTAGGGTTCTGATATGTATATGAGAATCTTGATGATGCTGCATCAACAACCAACGGCTACCAA
miR319	2	bra-miR319b-5p	GAGCTTTCTTCGGTCCACTC			A04:8817386-8817178	GCTGGGTTGGTGGGGGAAGGGAGCTTTCTTCGGTCCACTCATAGAATAATATGTGAGATTTAATTGACTCTCGACTCATTCATCCAAATACCAAATGAAAGAATATGTAGACATATGGTAAATGAATGAATGATGCTAGAGACAAATTGAATCTTCACTTCTCTATGCTTGGACTGAAGGGAGCTCCCTTTTTTTATTTTCCTGTATTT
miR390	6	bra-miR390a	AAGCTCAGGAGGGATAGCGCC			A02:5400007-5399905	AGTAGCTCTAAAGCTCAGGAGGGATAGCGCCATAACTCAGTCAATTAGTATACATACGTTTGTATATAAATGGCGCCATCCATCCTGAGTTCCATGGCTTCTT
		bra-miR390b	AAGCTCAGGAGGGATAGCGCC			A03:4957555-4957453	AGTAGCTGTAAAGCTCAGGAGGGATAGCGCCATGTCTCACCGGTACTATAAAATGTTTGTATATCTATATTGGCGCTATCCATCCTGAGTTCTATGGCTTCTT
		bra-miR390c	AAGCTCAGGAGGGATAGCGCC	bra-miR390c-3p	CGCTGTCCATCCTGAGTTTCA	A03:9106928-9107042	AAAGTACAGAAGAATCTGTAAAGCTCAGGAGGGATAGCGCCATCATCATCATCTCATTCAAATTGATATTTTGGCGCTGTCCATCCTGAGTTTCATTGGCTCTTCTTACTACAAT
		bra-miR390d	AAGCTCAGGAGGGATAGCGCC	bra-miR390d-3p	CGCTGTCCATCCTGAGTTTCA	A04:16604902-16605012	AAAGTAGAGAAGAATCTGTAAAGCTCAGGAGGGATAGCGCCATCATGATCACACACATCGATATTTTTGGCGCTGTCCATCCTGAGTTTCATTGGCTCTTCTTACTACAAT
		bra-miR390e	AAGCTCAGGAGGGATAGCGCC	bra-miR390e-3p	CGCTGTCCATCCTGAGTTTCA	A05:3490122-3490010	AAAGTAGAGAAGAATCTGTAAAGCTCAGGAGGGATAGCGCCATCATAATCTCATTCACATCGATATTTTTGGCGCTGTCCATCCTGAGTTTCATTGGCTCTCCTTACTGCAGT
		bra-miR390f	AAGCTCAGGAGGGATAGCGCC			A10:8466355-8466478	GTAGTAGAGAAGTAGCTGTAAAGCTCAGGAGGGATAGCGCCATGACTCATCACCATTACTATATGTCTTTGTATATGTAATGGCGCTATCCATCCTGAGTTCCATGGCTTCTTCTTGCTTTTAT
miR391	2	bra-miR391a-5p	TTCGCAGGAGAGATAGCGCCA	bra-miR391a-3p	ACGGTATCTCTCCTACGTAGC	A03:4507142-4507034	AACTGCACATATAGATTTGCTTCGCAGGAGAGATAGCGCCATCACATTTTCTAAGAGTTTAGCTGATGACGGTATCTCTCCTACGTAGCTATCCTTATATGTGCATCTA
		bra-miR391b-5p	TCGCAGGAGAGATAGCGCCAT	bra-miR391b-3p	ACGGTATCTCTCCTACGTAGC	A09:37390205-37390116	AAGGTTCGCTTCGCAGGAGAGATAGCGCCATCACTTCTTCTTAAGAGTTTAGAAGATGGTGACGGTATCTCTCCTACGTAGCAATCCTTA
miR395	6	bra-miR395e	CTGAAGTGTTTGGGGGGACTC			A07:21839341-21839442	TGTCCCCTTGAGTTCCCTGAAACGCTTCATTGTTCATTACGTAGATGTTTAGTAAATCAATCTAATGAACACTGAAGTGTTTGGGGGGACTCTAGGTGGTAT
		bra-miR395f	CTGAAGTGTTTGGGGGGACTC			A07:21844318-21844430	AATGTCCTCTTGAGTTCCCTTTAACGCTTCATTGTTCATACTTGGTTGTCTAGTATCTACGGATAAATCTGTCCAATGAACACTGAAGTGTTTGGGGGGACTCTAGGTGGCAT
		bra-miR395g	CTGAAGTGTTTGGGGGGACTC			A08:17025467-17025589	AATGCCCCCATGAGTTCCCTTTAACGCTTCATTGTGATTACTCCAGTCACATTTATTTTTCTTAAATGTTTGGTCGATTTTTGTATACAACACTGAAGTGTTTGGGGGGACTCGTGGTGCCAT
miR396	2			bra-miR396a-3p	GCTCAAGAAAGCTGTGGGAAA	A08:8355947-8355792	TGAAGATCCTGGTTATATTTTTCCACAGCTTTCTTGAACTTTCTTTTTCATTTCCCTTATTTTAGAGCCAAAATAACTAAAAATCTCTAACATTTAACACTCTAGAAAAAAAAAAGCTCAAGAAAGCTGTGGGAAAACATGACAATTCAGGGTTTT
		bra-miR396b	TTCCACAGCTTTCTTGAACTG	bra-miR396b-3p	GTTCAATAAAGCTGTGGGAAG	A09:4886568-4886741	ACATGACTCTCTCTGTATTCTTCCACAGCTTTCTTGAACTGCAACCTTCTTCAGATTAGTTCTATTCTCACATATATATATTACCATAGCATAGTTATGTTAATTTAAATTGCATCTGTTCGACTGATTTGCGGTTCAATAAAGCTGTGGGAAGATACAGACAAAGTCACAAGA
miR398	2	bra-miR398a-5p	GGGTCGATATGAGAACACATG			A10:12515390-12515277	GATCTCGACAGGGTCGATATGAGAACACATGTGCAATCAACGGCTGTAATGACGCCACATCATTATAACACATCTGTCTTTTCATGTGTTCTCAGGTCACCCCTGCTGAGCTCC
miR400	2	bra-miR400a	TATGAGAGTATTATAAGTCAC	bra-miR400a-3p	ACTTATAATGATCTCATGAAT	A09:20072327-20072207	GAAGTTGCTGAAGATTGTTTTATGAGAGTATTATAAGTCACTGCATTTGGTAATCAAGTGTTGCTTTCCCAAACGAAGTGACTTATAATGATCTCATGAATCGATTTTTGCAAAGTCTTAA
miR403	1	bra-miR403	TTAGATTCACGCACAAACTCG			A05:266524-266423	GAGTCATATTACATGTTTTGTGCGTGAATCTAATTCGTATGCTCATGTAGTAATCCTATCTTGTTGTTGGATTAGATTCACGCACAAACTCGTAATCTGTCT
miR408	1	bra-miR408-5p	ACAGGGAACAAGCAGAGCATG	bra-miR408-3p	ATGCACTGCCTCTTCCCTGGC	A05:364802:364912:-	ATCAGAGAGAGACAGGGAACAAGCAGAGCATGGATTGAGTTTTTACCAAAACATCAAATGACTATGTTTGGTCTCTTCCCATGCACTGCCTCTTCCCTGGCTCCCTCCTCT
miR860	2	bra-miR860a-3p	TCAATACATTGGACTACATAT			A06:18452263-18452369	TCAAGTGTAATGTATGTAGTCCAATCTATTGAAGTACTAGCACACCATCTCTAGTGAGATGATGTGGTTGAGTAGTTCAATACATTGGACTACATATATTACTTTTG
miR1140	1	bra-miR1140	AACAGCCTAAACCAATCGGAG			A03:683645-683790	AATCTTTTATATGGCTCCGATTGGCTTTAGGCTGTTGTGGCTTTGACTTCTTTCTAAAGTCTTCAAAATTTAGTTTTTCACAATCACGTTAAATTTTTTTAAAAGTCACAGCCACAACAGCCTAAACCAATCGGAGCCATGGTGAT
miR1885	4	bra-miR1885c	CATCAATGAAAGGTATGATTCC			A06:24222073-24222252	TTCAAAGAAAAGGAATCATACTTTCATTGATAATGAAATCAATAGAGAGAATGATACTGAGCTCTTACATTCGATTAGATGCGATAATCTTATCCTCTAATTGCTTGTAAGAGCTGATGACCAATGGATCATCCTCTATTGATCTCTTCATCAATGAAAGGTATGATTCCCTTTCTTTGA
		bra-miR1885d	CATCAATGAAAGGTATGATTCC			A09:10044244-10044130	GGAGAGCAAGACAATGGCTACCCTTGATTGTCTGATCGCTCCTACAAGCACGTGACCGACAGATTCGCCTCGCTTGATCTCGTCATCAATGAAAGGTATGATTCCCTTGCTTTTG
miR2111	7	bra-miR2111c-5p	TAATCTGCATCCTGAGGTTTA	bra-miR2111c-3p	ATCCTCGGGATACGGATTACC	A02:219830-219958	GATATTTGGTGAAGAACTGGTAATCTGCATCCTGAGGTTTAAAAATTTATAGGCAATTAAAACATGCAAATGTGTGTATGGTTTTTTAATCCTCGGGATACGGATTACCTCTTCCTTACTTGTAGTACA
		bra-miR2111d-5p	TAATCTGCATCCTGAGGTTTA	bra-miR2111d-3p	GTCCTCGGGATGCGGATTACC	A03:15845165-15845044	GAGGACCGGGTAATCTGCATCCTGAGGTTTAAAGCTTGATTATACGCATAACATGCCGACGCATATAACTATGTGTTTTAGAATAGCTTTTAGTCCTCGGGATGCGGATTACCTCTTCCTTA
		bra-miR2111e-5p	TAATCTGCATCCTGAGGTTTA			A03:205666-205787	GGTACTTGGTGAGGAACTGGTAATCTGCATCCTGAGGTTTAAAAATACATAGGCACATGCAAATGTGTATTATAGTTTTTAATCCTCGGGATACAGATTACCTCTTCCTTACTCAAAGTACA
		bra-miR2111f-5p	TAATCGGCATCCTGAGGTTTA	bra-miR2111f-3p	ATCCTCGGGATGCGGATTACC	A05:23110770-23110637	GAGTATTGGTGAGGACCGGGTAATCGGCATCCTGAGGTTTAAAGTTTAATTGCATAGCTAGGCATATATATGTGTGAGTCAGCGTAACTTTTAATCCTCGGGATGCGGATTACCTTCTCCTTACTTACAATACG
		bra-miR2111g-5p	TAATCTGCATCCTGAGGTTTA			A10:16262379-16262276	GAGGAACTGGTAATCTGCATCCTGAGGTTTAAAAACTCATAGACATGTAAAGCAAATTGTATACATGATTTTTAATCCTCGGGACACAGATTACCTCTTCCTTA
miR5654	4	bra-miR5654c	ATAAATCCCAAGCATCATCCA	bra-miR5654c-3p	GATGATGCTTGGGATTTATTT	A05:14940314-14940409	AGAGTACAAAATAAATCCCAAGCATCATCCATTTTACAAGCCTTCATGTTCAAGGGCTAATAAGGTGGATGATGCTTGGGATTTATCTTGTTAATA
		bra-miR5654d	ATAAATCCCAAGCATCATCCA			A09:20072092-20071992	TGATAACAAGATAAATCCCAAGCATCATCCACCTTATTAGCTTTGACATGAATGAAGGCTTGTTAAATGGATGATTCTTGGGATTTATCTTTTTGTAGTCT
miR5711	2	bra-miR5711a	TGTTTTGTGGGTTTCTACCGA			A04:15843431-15843300	CTCTTCCATACAAAATATGATTGATTACATACTCGGTAAAAGCCTTCAAAATATGAGTTAATATTTTGAGTACCACTCCCCAAAAGCCACAACATAACTCATGTTTTGTGGGTTTCTACCGAGTATGGAGGA
miR5712	3	bra-miR5712	AATATTAATATAATTGGTGAG			A01:6464461-6464593	TTAAGAATCTCTCATCAATTATATTAGTATTTAAATAGAAAGTTTCTCAAAAACTTAAGAGAGTTATGCGAGGATAGATTTTTACTGAGAATTTTCTATCAAAATATTAATATAATTGGTGAGAGATTCATGT
		bra-miR5712a	AATATTAATATAGTTGGTGAG	bra-miR5712a-3p	TACCAATTATATTAATATTTA	A02:664161-664056	CAAAGAGTTTTCTTACCAATTATATTAATATTTAATTGGAGAATTTCTCAGAAAAGCTGAGAGACTTTTCGATTAAATATTAATATAGTTGGTGAGAGATTCTGGT
		bra-miR5712b	AATATTAATATAATTGGTGAG			A03:6255536-6255399	TGGTGAATCTTTCACCATTTGTATTAATATTTAGTTAGAGTGTCTATTAAAAAAAGTTTTAAAAAACTTATGCCAAAGTCTCTAATTTTCATAAAATAATTTAATTAAATATTAATATAATTGGTGAGAGATTCTTAT
		bra-miR5712c	AATATTAATATAATTGGTGAG			A03:13881428-13881346	CGGTGAGTCTCTCACCAGTCTTTCACTAATTGTATTAATATTCGATTAATTAAATATTAATATAATTGGTGAGAGACTCTGAA
miR5714	2	bra-miR5714a	AGACTCTACGACATCAAGAAAC			A06:4291357-4291204	TGATTTCAACTGTTTCTGGATGCTGTAGAGTCTTGTCATCGAGAACTTGCTGGCTCTGTTTCTGGATATTCAAACTATTGGTGATAGAAAAACATGCTAAAGCTTGCAAATCCTAGATGACAAGACTCTACGACATCAAGAAACAGTTAAAATT
miR5716	2	bra-miR5716a	TTGGATAATTGAAGATATAAA			A09:1482924-1482820	TTCATTTATTGTTTATATCTTCACATATCTAAAGAGTTTCTTCAGTCTCTATGAAAATTTACTGAAGAAATACTTTGGATAATTGAAGATATAAACAATGAATGA
miR5718	2	bra-miR5718a	TCAGAACCAAACACAGAACAAG			A09:5056350-5056566	GTTTTGTTGATCTTGTTCTGGTTTGATTTTGAACAGCTTAGTGTTGCTCTGTAATGGATGCATAACCAGTAGATATGTCAGGATATTAAAAGGAACCGTTATTTTGCCTCGTGATAGCGATGTTCCTTCGAATCTTCTGACATATCTACTGCTTATGCCACCATTACAGAACAGCAACAAGCTGTTCAGAACCAAACACAGAACAAGAACAGCGGAA
miR5719	3	bra-miR5719a	TTGTGATGATAATACGACTTC			A03:30646502-30646357	AGATCTAGTGTTGTGATGATAATACGACTTCCAAGATCCAAACCAACAAATTTCTAATCGACATCATCAAGCATGAGTCATGGTGACCATGTTGAAACTTGTTGATTTAGTCATGGAAGTCGGATTATCATCACAACACAAGATCA
		bra-miR5719b	TTGTGATGATAATCCGACTTC			A03:30646357-30646502	TGATCTTGTGTTGTGATGATAATCCGACTTCCATGACTAAATCAACAAGTTTCAACATGGTCACCATGACTCATGCTTGATGATGTCGATTAGAAATTTGTTGGTTTGGATCTTGGAAGTCGTATTATCATCACAACACTAGATCT
miR5720	2	bra-miR5720a	TTGTGATTTGGTTGGAATATC			A09:507517-507367	AATGTTATACAGATATTCTAACCAAATCACAAAACCATAATACTGTATACCTATATATCTCGTCTAAAAGCTGCATATCTAGTAGTGAAATATATAGGTATACTATACAGTATTATGGTTTTGTGATTTGGTTGGAATATCTGTATAACAT
miR5721	3	bra-miR5721a	AAAAATGGAGTGAGAAATGGA			A05:24359198-24359098	CCAAAATTGAAAAAATGGAGTGAGAAATGGAGTAATGAACAGAGTAATGCTTTTATTTTTTGTTCATCACTCCATTTCTCACTCTATTTTTTCATTTTGGA
		bra-miR5721b	AAAAATGGAGTGAGAAATGGA			Scaffold000100:853088-853212	AACTTACTCCAAAAATGGAGTGAGAAATGGAGTAAGAACACAAAATTAAAAAATCACTCTATTTATGGAGTAATCTTTTAATTTTTGTTCATATTCCATTTCCAATTCTATTTTTGGAGTAAATA
miR5724	2	bra-miR5724a	AACCGCCGGTTTGATAATAGC			A08:12999205-12999359	TAGAGACAGTAACCGCCGGTTTGATAATAGCCTTTAGGGTGAATTGGATGAACATATCCATGCATCACCATAAACGGTGAGACAGCAAGAACCACAAGAGCAAGCTCCCAATTCGCCGTAAAAGCTATTATAAAACCGGCGGTTAGAGTCGCTAC
miR6032	2	bra-miR6032a-5p	TGGAGCATCAACAGATCTCGG			A02:6658791-6658525	TCATAATGTTGGCGATAGTCTGCGTGGTGTTCTGATGGCGTCAGATTTTTCCATGAGCTGACGATGAAATCTTCCTCGGTTCCGTATAGCCAGTACAAAAGCGAAGTAGATGTATACGAGTTTTACACTCTCTTCCGTTTTTTTCACAACTGTTTATTTTTCAGTTTCTCAGCAACTCTTGGTTTCTCATTTCTTTTCACTTGGATAGCTGATACCTACGTTATTTTGTTTTAACATGGAGCATCAACAGATCTCGGAGCATGTAAG

## Sheet: Table S5.
Table S5 The identified new known miRNAs which have not been recorded in B. rapa miRBase
family	total member in the family (including the record of miRBase)	miRNA -5p	sequence (miRNA - 5p)	miRNA - 3p	sequence (miRNA - 3p)	location	pre-miRNA
miR165	3	bra-miR165a	TCGGACCAGGCTTCATCCCCC			A09:457724-457870	TTTCCGTTGAGGGGAATGTTGTTTGGATCGAGGATATCATCATATGCATAATGCATACATATAATATCATATATAGATTATGATACGATGCTAGCAAATGTGCATATATGTAATTCTCGGACCAGGCTTCATCCCCCTCAACACGTT
		bra-miR165b	TCGGACCAGGCTTCATCCCCC			A09:38657547-38657393	TTAAGCTATTTCAGTTGAGGGGAATGTTGTCTGGACCGAGGATATTATATACACACATACATATATATGTTGATACAAGTGATCAATCATATATAATATGTATATAGAGTATTCTCGGACCAGGCTTCATCCCCCCTAACATGTTATTGCCTTGA
		bra-miR165c	TCGGACCAGGCTTCATCCCCC			A10:3172519-3172364	TGAAGCTATTTCAGTTGAGGGGAATGTTGTCTGGATCGAGGATATTATATATACACAAATATGTATATATATGTTAATATCAGTGTTTGATCATATATATGTATATAGATTATTCTCGGACCAGGCTTCATCCCCCCTAACATGTTATTGCCTCTG
miR166	5	bra-miR166a	TCGGACCAGGCTTCATTCCCC	bra-miR166a-3p	GGAATGTTGTTTGGCTCGAAG	A04:18956114-18956279	AGGGGCTTTCTCTTTTGAGGGGAATGTTGTTTGGCTCGAAGACTCTAGCTTATCATGTTAGATCTTCTTCGATTTAATCGAATCAAACCTCCATGTTTGAGATCTGATTTAGGATTTTAGGGTCGTCGGACCAGGCTTCATTCCCCCCAATTATTGCTCCCTGCTT
		bra-miR166b	TCGGACCAGGCTTCATTCCCC			A04:8999828-8999677	TGAAGCTTTTTCTTATGAGGGGATTGTTGTCTGGCACGAGGCCCTTAACTCAGATCTACGATCGGTTATATAAATATATTATATGAACGATCAGTTAAGTGGTTGATGACGTCGGACCAGGCTTCATTCCCCTCAGTTACATCGCTTCGATC
		bra-miR166c	TCGGACCAGGCTTCATTCCCC	bra-miR166c-3p	GGAATGTTGTCTGGCTCGAGG	A05:567205-567035	AGGGGTTTTCTCTTTTGAGGGGAATGTTGTCTGGCTCGAGGACTCTGGCTCTATCAACTCATGTTGGATCTTCTTCGATCTAATCGAATCAAACCTCTATGTTTGAGATCTGATTAGGGTTTTAGTGTCGTCGGACCAGGCTTCATTCCCCCCAATTATTGCTCCCTGCTT
		bra-miR166d	TCGGACCAGGCTTCATTCCCC	bra-miR166d-3p	TGGATGATGCTTGGCTCGAGA	A06:24561545-24561427	CAAAAGTTCAGGTGGATGATGCTTGGCTCGAGACCATTAAATATGATCATTGTGATGTTGATGATGATGATGATAATGATAATGATAGTCGGACCAGGCTTCATTCCCCTCAACTTACA
		bra-miR166e	TCGGACCAGGCTTCATTCCCC	bra-miR166e-3p	GGAATGTTGTCTGGCACGAGG	A07:14504090-14503941	GAAGTTTTTTTCTTTTGAGGGGAATGTTGTCTGGCACGAGGCCCTTAACACAGATCTACGATCGGTTATATATATAATATATGAACGATCAATTTAGTGGTTGATGACGTCGGACCAGGCTTCATTCCCCTCAATTACATCGCTTCGATC
		bra-miR166f	TCGGACCAGGCTTCATTCCCC	bra-miR166f-3p	GGACTGTTGTCTGGCTCGAGG	A09:31738188-31738340	GAGGGATTTATCTTTTGAGGGGACTGTTGTCTGGCTCGAGGACTCTTATTCTAACTCAATCACGTTTTATAAAATCTACTTGATCTGATGATTGATTAGGGTTTTAGTGTCTTCGGACCAGGCTTCATTCCCCCCAATTATTACTTCCTCTCA
miR169	7			bra-miR169a-3p	GCAAGTTGACTTTGGCTCTGT	A06:550836:550932:-	CAGAGAATGATATTGAGCCAAAGAGGACTTGCCGACCAAGGAATCTAAACCTGATTTGGGCAACCGGCAAGTTGACTTTGGCTCTGTTTCCTTCTTT
		bra-miR169b	TGAGCCAAAGATGACTTGCCG	bra-miR169b-3p	GCAAGTTGACTTTGGCTCTGT	A06:554376-554263	GGGAAAACAGAGAATGATATTGAGCCAAAGATGACTTGCCGACCAATGAATCTAAAACTGATTTTGGCAACCGGCAAGTTGACTTTGGCTCTGTTTCCTTCTCTTCCTTTCGAT
				bra-miR169c-3p	GCAAGTTGACTTTGGCTCTGT	A06:556541:556645:-	TAGAGAATGATATTGAGCCAAAGATGACTTGTCGACTATACCAACCAATCTCATGAAACTGATATTGGTGACCGGCAAGTTGACTTTGGCTCTGTTTCCTTCCCT
		bra-miR169d	TGAGCCAAAGATGACTTGCCG	bra-miR169d-3p	GCAAGTCGATTTTGGCTCTGT	A06:556929-556832	AGAATGATATTGAGCCAAAGATGACTTGCCGATTTTACCAACAAACCTAAAATTGATATTGGCTACCGGCAAGTCGATTTTGGCTCTGTTTCCTTCTC
		bra-miR169e	TGAGCCAAAGATGACTTGCCG			A08:818467-818365	AGAATGATATTGAGCCAAAGATGACTTGCCGATTTTACTGATTGAGTCTAAAAAAAACTGATATTGATTGCCGGCAAGTTGATTTTGGCTCTGTTTCATTCTT
		bra-miR169f	TGAGCCAAAGATGACTTGCCG	bra-miR169f-3p	GCAAGTTGACTTTGGCTCTGT	A08:820777-820647	GGAAAAATAGAATATGATATTGAGCCAAAGATGACTTGCCGATTTTACCGATTATTCTAAAACTGATATTGGTACTGAAATTGGTAGCCGGCAAGTTGACTTTGGCTCTGTTTCATTCTCTTCTTTTCGAT
		bra-miR169g	TGAGCCAAAGATGACTTGCCG	bra-miR169g-3p	GCAAGTAGACTTTGGCTCTGT	A08:838856-838735	GGGAAAATAGAGGATGATATTGAGCCAAAGATGACTTGCCGATTTTACCGATGGATTAATCTAAACTGATATTGGTAGTCGGCAAGTAGACTTTGGCTCTGTTTCCTTCTCTTCTTTTCGAT
				bra-miR169h-3p	GCAAGTTGACTTTGGCTCTGT	A08:10525961:10526062:+	TAGAGAATGAAGTTGAGCCAAGGATGACTTGCCGATTTTTTCCAACGAATCTATACTGATTTTGGTGTTTGGCAAGTTGACTTTGGCTCTGTTTCCTTCTCT
miR170	2	bra-miR170a-5p	TATTGGCCTGGTTCACTCAGA			A03:21931194-21931318	CACGAAAGAGTCCTCTTTGATATTGGCCTGGTTCACTCAGATCTTCCAGATTACACACGTACTATATACATTCTCTCAGTTATCTGATTGAGCCGCGCCAATATCTCAGTGCTCTCTCGTCACTC
		bra-miR170b-5p	TATTGGCCTGGTTCACTCAGA			A09:27173165-27173285	CACTAGAGAGTCCTCTTTGATATTGGCCTGGTTCACTCAGATCTTCTCGAACCACACCACGGACAACTCTCTTAGTTATCTGATTGAGCCGCGTCAATATCTCAGTGCTCTCTCGTCTCTC
miR393	5	bra-miR393a	TCCAAAGGGATCGCATTGATCC	bra-miR393a-3p	ATCATGCGATCTCTTCGGATT	A02:24341541-24341476	CACAGCAACTAGAGAAAGGATCCAAAGGGATCGCATTGATCCTAATCAAGCTGAGTTATTCCCGAATAATTATTTTAAACTTTTCTCAATGGAAAGATAGAAAAAAAAAAGATTTGCTTCGTTTTCCGGATCATGCGATCTCTTCGGATTCATCCTTTGGTAGCTTCCAC
		bra-miR393b	TCCAAAGGGATCGCATTGATCC	bra-miR393b-3p	ATCATGCTATCCCTTTCGATT	A04:2547860-2547699	CACAGCAACTAGAGAAAGGATCCAAAGGGATCGCATTGATCCAAATTAAGCTGAATTATTCCCCAATAGTTATTCTTTTTCTCAATCGAAAGATGAAAAGAAGACTTGCTTCATTTTCTGGATCATGCGATCTCATTGGATTCATTCTTTGGTAGCTTCCAT
		bra-miR393c	TCCAAAGGGATCGCATTGATCC	bra-miR393c-3p	ATCATGCTATCCCTTTCGATT	A04:17059281-17059435	CATAGCAACTAGAGGAAGGATCCAAAGGGATCGCATTGATCCTAAGTCGAGTGAATTCTCCTTATTATTTTCTTAATTATTGGCAAAATATCCCAAAATTTTGCTTGGTTTTGGATCATGCTATCCCTTTCGATTCATCCTTCGGTAGCTTCATC
		bra-miR393d	TCCAAAGGGATCGCATTGATCC	bra-miR393d-3p	ATCATGCTATCCCTTTGAATT	A05:2927844-2927684	CATAGCAACTAGAGGAAGGATCCAAAGGGATCGCATTGATCCTAATTAAGGTGAATTTTCCCGATTATTATCTTGGTTAGTGGCAAAAGAAATACCAACAAAATTATTGGTTAATTTTGGATCATGCTATCCCTTTGAATTCATCCTTCGGTAGCTTCCCT
		bra-miR393e	TCCAAAGGGATCGCATTGATCC			A09:29368700-29368867	CATAGCAACTAGAGAAAGGATCCAAAGGGATCGCATTGATCCTAATTAAGCTGAATTTATTCCCAAATAATTGTTATATTTTTCTCAATCTAAAGAAAAAGTCCCAAAAATCTGCTTCGTTTTCAGGATCATGCGATCTATTTGGATTCATCCTTTGGTTGCTTCCAT
miR394	5	bra-miR394a	TTGGCATTCTGTCCACCTCC			A02:13012742-13012859	AGAGTTTCTTATAGATATCTTTGGCATTCTGTCCACCTCCTCTACATATGTGTATGGACGATGTGTTCTGTGAGTGGAGGTGGGCATACTGCCAATAGAGATCTGTTAGGGCTTCTTT
		bra-miR394b	TTGGCATTCTGTCCACCTCC			A06:7894346-7894448	ACAGATTTCTTTGGCATTCTGTCCACCTCCTTTGTATATAAATGTAAGTATATCGGTTGTGTGTGAAAGAAGGAGGTGGTCATACTGCCAGTAGACATCTGTT
		bra-miR394c	TTGGCATTCTGTCCACCTCC	bra-miR394c-3p	AGGTGGTCATACTGTCAACAG	A07:11412164-11412038	AGAGTTTCTTACAGACTTCTTTGGCATTCTGTCCACCTCCTTCTATGTATACAAGTTTATGTATATACATGGTGTTTGAAAGAGGGAGGTGGTCATACTGTCAACAGATATCTGTTAGGGTTTCTTC
		bra-miR394d	TTGGCATTCTGTCCACCTCC			A07:18025549-18025443	ACAGAGATCTTTGGCATTCTGTCCACCTCCCCTACCTATGTATATGTGTATTATCTACGTTGTGTTTTGTGAGGGGGAGGTGGGCATACTGCCAACAGAGATCTGTT
		bra-miR394e	TTGGCATTCTGTCCACCTCC			A07:24158018-24158153	AGAATTTCTTACAGAGTTCTTTGGCATTCTGTCCACCTCCTTTCTGAATATATTTGTGTATAAGTGTACGCAACTACGTTGTGTTTTGTGTGAGGAGGTGGGCATACTGCCAATAGAGATCTGTTAGGGTTTCTTT
miR397	1	bra-miR397a	TCATTGAGTGCAGCGTTGATGT	bra-miR397a-3p	ATCAACGTTGGCTCAATTATG	A10:10643889-10643994	TGCACGAACATCATTGAGTGCAGCGTTGATGTGATTTACTTATCTTTTTCATTGTTGAATGGATTAAAGCAATTTACATCAACGTTGGCTCAATTATGTTTTTCTG
miR399	5	bra-miR399a-5p	GGGCAAGATCTCTATTGGCAGG	bra-miR399a-3p	TGCCAAAGGAGATTTGCCCGG	A07:8538695:8538839:-	TGGAGAGATGAGATGTATCAAAGGTGAAAATGCATTACAGGGCAAGATCTCTATTGGCAGGAAACCATTACTTGAACTTTGCATCTCTTTATGCATTTCTTTGTCGTGAGTTTCTGCCAAAGGAGATTTGCCCGGTAATTCTTCT
		bra-miR399b-5p	GGGCAAGATCTCTATTGGCAGG	bra-miR399b-3p	TGCCAAAGGAGATTTGCCCGG	A08:15960168-15960032	AAAGGTGAAAATGCATTACAGGGCAAGATCTCTATTGGCAGGAAACCATTACTTGACCTTTGCATCTCTTTATGCATTGTTTTGTAGTGAGTTCTCTGCCAAAGGAGATTTGCCCGGTAATTCTTCTGCGCTAATAA
		bra-miR399c-5p	GGGCAAGATCTCTATTGGCAGG	bra-miR399c-3p	TGCCAAAGGAGATTTGCCCGG	A09:22806531-22806394	AAAGGTGGAAATGCATTACAGGGCAAGATCTCTATTGGCAGGAAACCATTACTTAGATCTTTGCATCTCTTTGTGCATTGATTTGTAGTGAGTTCTCTGCCAAAGGAGATTTGCCCGGTAATTCTTCTGCACCAATAT
		bra-miR399d	TGCCAAAGGAGAGTTGCCCTG			A09:3566637:3566776:+	CAATAAGAGGAGCAGTAATAGGGCATCTTTCTATTGGCACGAGACAGTGAGATGTGCTCTTTTTTTTGTGTGTGTTCATGGCTACTTGGCTCTGTCACTTGCCAAAGGAGAGTTGCCCTGTCACTGCTTCCGCTTAAATA
		bra-miR399e	TGCCAAAGGAGAGTTGCCCTG			A09:7927406:7927631:+	ATGTAAGCTCACTAGTTCCAGGGCTTCTCTCTATTGGCAGGTCCCTTGTTTTCACACATACACGCACACACGTATATACATATTATATATATATATATATATATTCATGTTAGTATCAGATTTTCAAATATATACACCCACACATACACATATATTCATGTTATATCAGAAAGACAAAAATGATCTGCCAAAGGAGAGTTGCCCTGCAACTAGTTTTAGCTTAGTT
miR827	1	bra-miR827a	TTAGATGACCATCAACAAATA			A09:30948664-30948565	AACCCTTGAATGTGTTTGTTGATTGACATCTATGCATATTGATCATCCTCGTGTTGATGATCGATTCGTTTAGATGACCATCAACAAATACTTTCATGGT
miR828	1	bra-miR828-3p	AGATGCTCATTTAAGCAAGCAA			A03:26699669-26699794	CTCTTTCTAATGTTTCTTGCTTAAATGGGTATTCCATGAAAGTGATTCACACTCACTATGTAGACCTAACTACGAGTCGATTTCTCTCTTCATGAGATGCTCATTTAAGCAAGCAATGTTAGTGAA
miR838	1	bra-miR838-5p	TGCAAGACTAAGAAGCAAAGC			A10:3099789-3099884	TCCTGTGTTGTGCAAGACTAAGAAGCAAAGCATGTTTGTGTATATCATTTGTAATATAAGACATGCTTTTCTTCTTCTTCTTGCACAACCTGAGGT
miR845	1	bra-miR845a	CGGCTCTGATACCAATTGATG			A01:10872880-10872976	CGTTTTCATCACGTCGATTGGTGCCAAAGCCATGCTAATTACGTCTCTGTCAAGAGGAATTTTGCACGGCTCTGATACCAATTGATGCAATGAAAAC
miR858	1	bra-miR858a	TTTCGTTGTCTGTTCGACCTT			A02:11097079-11096943	TATTGGGTTTATAAATGGTGGATATCAGAAGATGGAGACGATCAAGAGTGGTTCGATTCGATGCTAGGCTTGTCAAAGTGAGCAATCTTATGTGTTCTCATCTTTGTTTCGTTGTCTGTTCGACCTTGGCCTCGATC
miR1439	13	bra-miR1439a	CTTTTAGGAACGGAGGGAGTATA			A01:15369167-15368880	ATTTGTATATTTTATACTCCCTCTGTTTCTTATAGATCCATTTTTTAGAAAAAAAAATTGTTTCAAAAAGATATATTTCTTACATTTTCAAGACATTAATTAATAAAAAATTGTAGTTTTTAAAAAATACACTTGTGATTAATAAAATTTCATTGGTTAAAAGTTATTGGGAATAGTTAATTAAGAAAAACAAAGTATTGGAAAATACAATTTTAAATGTTTTTTTAATAAGTGTGAAAAAACTATAACTTTGATCTTTTAGGAACGGAGGGAGTATATTAAAACAAA
		bra-miR1439b	CTTTTAGGAACGGAGGGAGTATA			A01:5798595-5798320	GCCAAAAAATTGTACTCTCTCTGTTTTTAAAAGATACATATTATAGACTTTTCACATATATTAAGAAAACTCATTAAATATGCTTTGTTTTTTGTGAATAACAATTTTCCATAACTTTTAGCCAATAGAAATTCAATAAACATCATTAATTTTTTTGAAACTTACAATTTTTCATAAAATCATACATTGAAAAGGTAAAAAATGTATCTTTTTGAAACAATTTTTTTTTTGTAGAACGTACATCTTTTAGGAACGGAGGGAGTATATCTTAAAGAT
		bra-miR1439c	CTTTTAGGAACGGAGGGAGTATA			A02:13009012-13008721	TCATAAATATAAATGATATTCCCTCTGTTCCTTAAAGATCCATTTTTTAAAAAAAAAATTGTTTCAAGAAGATACATTTTTTACATTTTCAATATATTATTAATTAATGAAAAATTGTACTTTTCAAAAAATACAATTGTGTTTAATAAATTCTCATTGGTTAAAAGTTATTGGGAATAGTTAATTAAGAAAAACAATGTATTGGGAAATATAATTTTAAATGTTTTTTTAATAAGTGTGAAAAAAATATAACATGGATCTTTTAGGAACGGAGGGAGTATAATATTTATTG
		bra-miR1439d	CTTTTAGGAACGGAGGGAGTATA			A02:13210228-13210502	TGCGCTTGCTCTTACTCCCTCTGTTCCTAAATGATCTATGTTTTGGAAAAAATATTTGTTTCAAAAAGATGTATATTCTATGTTTTCTATGAAAAAATTGCAAACTTTAAGAAAATTAATTGGTTTTATTAGATTACTATTGGTTAAAAGTTGTTGAAAATTGAAAATTACATAAAACGATAAATTTATTATAGCGATTTAATGCGTTTTCTTAATATGTGTGAAAACTCTAAAAAGACTATCTTTTAGGAACGGAGGGAGTATAATTTTGTGTG
		bra-miR1439e	CTTTTAGGAACGGAGGGAGTATA			A02:24650712-24650991	TGAGGATTTAAATCTATACTCCCTCCCTCTGTTTTTAAAAGATGCATATTCAAGACTATTCACATATATTAAGAAAACTCATTAAATATGCATTGTTTTTTTGTGAATAACACTTTTTTTCATAACTTTTAGCCAATAGAAATTCAATAAACACCATTAATTTGTTTGAAACTTATATTTTTCATAAAATCATATATTGAAAAAGTAAAAAATATATTTTTTTTAAACAATTTTTTTTCCAGTACATCTTTTAGGAACGGAGGGAGTATAATTTTTTTTC
		bra-miR1439f	CTTTTAGGAACGGAGGGAGTATA			A03:5002356-5002276	CCTGTTACAAAAAATATACTCCCTCTGTTTTTAAAAGATGCATATTCTAGATTTTTCACATATATTAAGAAAACTCATTAAATATGCATTGTTTTTTGTGAATAACAATTTTCCATAACTTTAAGCCAATAGAAATTCAATAAACACCATTAATATTTGTGAAACTTACAATTTTTCATAAAATCATACATTGGAAAAGTAAAAAATGTATCTTTTTACAACAATTTTTTTTTCTAGAACATATATCTTTTAGGAACGGAGGGAGTATATTCAAATAGT
		bra-miR1439g	CTTTTAGGAACGGAGGGAGTATA			A04:648829-649115	TTCAAAAAAATGTATTTCCTCTGTTCCTAAAAGATTCATGTTATAGTTTTTTCATACTTATTAAGAAAACATATAAAATTATATTTTCCAATACATTATTATTTTTAATTAACTATTCCTAATAACTTTTAACCAATAATATTTTATTAAACACAATTGTATTTTTTGAAAAGTACAATTTTTTATTAATTAATGTATTAAAAATGTAAAAAATGTAGCTTTTTGAAACAATTTTTTTTTTCTAAAACATGGATCTTTTAGGAACGGAGGGAGTATATTTTATGTAT
		bra-miR1439h	CTTTTAGGAACGGAGGGAGTATA			A06:13453674-13453952	TAATTTAGCTGAAATCAAATACTCTTTCTGTTTTTAAAAGATGCATATTATAGATTTTTCACATATATTAAGAAAACTCATTAAATATTTTTTTTTGTGAATAACAATTTTTCATAACTTTAAGCCAATAAAAATTTAATAAACACCATTAATTTTTTTGAAACTTACAATTTTTCATAAAATTATACATTGAAAAAGTAAAAAAATGTATCTTTTTGAAACAATTTTTTTTTCAAGAACATATATCTTTTAGGAACGGAGGGAGTATATGCTAAACTC
		bra-miR1439i	CTTTTAGGAACGGAGGGAGTATA			A07:8247491-8247219	AAAGATAAATAATACTCCCTCTGTTTTTAAAAGATGCATATTTTAGACTTTTCACATATATTAAGAAAATTCATTAAATATGCATTTTTTTTGTGAATAACAATTTTCCATAACTTTAAGCCAATAGAAATTCAATAAACACCATTAATTTTTTTGAAACTTACAATTTTTCATAAAATCATACATTGAAAAAGTAAAAAATGTATCTTTTTAAAACAAATTTTTTTTCAAAACATACATCTTTTAGGAACGGAGGGAGTATACAATATCATC
		bra-miR1439j	CTTTTAGGAACGGAGGGAGTATA			A07:22644625-22644901	AACAATAGAATTACTACTCCCTCTGTTCCTAAATGATCTATGTTTTGGAAAAAATATTTGTTTCAAAAAGATGTATATTCTATGTTTTCTATGAAAAAATTGCAAACTTTAAGAAAATTAATTGGTTTTATTAGATTACTATTGGTTAAAAGTTGTTGAAAATTGAAAATTACAGAAAACAATAAATTTATTATAGTGATTTAATGATTTTTCTTAATATGTGTGAAAACTCTAAAAAGACTATCTTTTAGGAACGGAGGGAGTATAATTTTGTGTG
		bra-miR1439k	CTTTTAGGAACGGAGGGAGTATA			A07:24912718-24912430	AAATATTGCAGAATACTCTCTCTGTTTTTAAAATATGCATATTCTAGATCATATATATTAAGAAAACTCATTAAATATGCATTATTTTTTGTGAATAACAATTTTCCATAACTTTTAGCCAATAGAAATTCAATAAACATCATTAATTTTTTTGAAACTTACAATTTTTCATAAAATCATACATTGAAAAGATAAAAAATGTATCTTGATAAAAAATATATTTTTTTGAAACAATTTTTTTTTCCAGAACATACATCTTTTAGGAACGGAGGGAGTATATGCTAAACAA
		bra-miR1439l	CTTTTAGGAACGGAGGGAGTATA			A09:9887604-9887337	AGAACATACTCCATCTGTTCTTAAAAGATTCATGTTTTGGAAAAATAATTTGTTTCAAAAAGATGTATGTTTTATGTTTTCTATGAGAAAATTGCAAACTTTAAGAAAATTAATTGGTTTTATTAGATTATTATTGGCTAAAAGTTGTTGAAAACTGAAAACTACAAAAAACGATAAATTTAATATAGTGATTTAATTTGTTTTCTTAATATGCGTGAAACACTAAAAAGTCTATCTTTTAGGAACGGAGGGAGTATATAATTGTTCG
		bra-miR1439m	CTTTTAGGAACGGAGGGAGTATA			A09:23859493-23859219	AAGAATGAAATATACTCCCTCTGTTTTTAAAAGATGCATATTCTAGACTTTTCACATATATTAAGAAAACTCATTAAATATGCATTGTTTTTTGTAAATAACAATTTTCGATAACTTTTAGCAAATAAAAATTCAATAAACACCATTAATTTTTTTGAAACTTACAATTTTTCATAAAATCATACATTGAAAAAGTAAAAAATATATCTTTTTGAAACAAATTTTTTTTCAAGAACATGCATCTTTTAGGAACGGAGGGAGTATATTCTAATAAT
miR5298	1	bra-miR5298	TGATGGAGAGGAATGAAGAAGA			A09:36217345-36217482	AATAATGATGTGATGGAGAGGAATGAAGAAGATGAAAGGGAGAAGGTTGATAGGCTTTACCTTTACCGAACAGTGGTTGGGGCTAGAAAAGATGCACCGCCATGTGTTACGATTCTTTAGTCTCTCCCACGTGTTGGT
miR5376	2	bra-miR5376a	AGAAGATTTGGAAGATTTGGGC			A02:10249620-10249539	GACGTGTCAACGTCTCATTGGTTCCAAGATCTTACTTTGGCGTGAAGCAAAGAAGATTTGGAAGATTTGGGCTTATCACAAT
		bra-miR5376b	AGAAGATTTGGAAGATTTGGGC			A02:23009329-23009410	GACGTGTCAATGTCTCATTGGTTCCAAGATCTTACTTTGGCGTGAAGCAAAGAAGATTTGGAAGATTTGGGCTTATCACAAT
miR5575	1	bra-miR5575	TGGATTTGTGAGACGTTACGGTT			A01:13419267-13419051	GTGGCTGACGTGGATTTGTGAGACGTTACGGTTAGCAAAGGGAGTCGAGTTTAGTCTGTGTGTTCGCCGGCTAAGACTTAGCTGCAAGAAGAAGAAGGGAGAAGAACCCTAATACATATGGGCAGCAAATAACATGTGGGCCGCAAAAATATAAGTGAAGCCCAGATAGATTTTACTTTCGGGACGCGCGTGAGCGTAACAAATCTACAAAAGCAAA
miR5641	1	bra-miR5641	AGTGGAAGAAGAAGATAGAAATA			A06:1829291-1829556	TTTTCTATCGTATTGTCTGTCATTCTTCTTCTTCTCCAAATCCTTGAGTTTTTTTGTTGATTTGAAGTTGAAACTGAAATTTGGTTTTGATGATGAGGTTGGCTTATTATCTCCGGCAAGGTCAGATCTCGTGTCGAATTTGAAACTGAAATTTGGTTTTGATGATGAAGATGAAGTGACGAATTGTTGACTCTTCGTTTGCAGAGAGGAGACATTGGAGCTAAACAGAAAAAAGTGGAAGAAGAAGATAGAAATAAACTCTTATC
miR6029	1	bra-miR6029	TGGGGTTGTGATTTCAGGCTT			A05:22392988-22393095	ATACACAAGCCAAGCCTGAAATAAACAATCCCAACAGATTACAAATCATTTGGCCTTGAATTTCATTTGTAATATGTTGGGGTTGTGATTTCAGGCTTGGCTTGTGTA
miR6030	1	bra-miR6030	TCCACCCATACCATACAGACCC			A06:9215089-9215200	CAGGGATTAAGTGTCTGTATGTGTGGGCTGAGTAGGCACAATCACAGCTTTTACTCAGATCTGGTTGTGAATGGACCTTCTCCACCCATACCATACAGACCCTTAATCCTGA
miR6033	1	bra-miR6033	TGAACCAGATAGAGTGGGACT			A03:24137264-24137160	GATTCTCTCAAGTCCCACTCGGTGTGGTTCTTAGGAACGAACCCTCTAACTGTTACAGTTAGGTGACGTTCCTATGAACCAGATAGAGTGGGACTTGAGAGATGG
miR6034	1	bra-miR6034	TCTGATGTATATAGCTTTGGG			A07:8275231-8275128	AGCATATCAACCCCGAAGCTATACACGTCTGATTTGTCCGACATTGTATTAGAAATATACAATGTTGGAGACATCTGATGTATATAGCTTTGGGGTTGATATGC
miR6284	1	bra-miR6284	TTTGGAAACATGGATAGCAGATT			A09:36488056-36488009	CAGAAGTATTTTCTCGTTTAATTTGATTTCGGTCTCCAAACAACTCAATTACAGTTCAAATTTAGTTTTATTTATTTATCACAACATTAATTCAAATTGTTTTTTAAATTTGATGTTTTTTACACATTTTTTTATTTATTTCGGTTAATCTATATTATTAAAACTGAAGTACCCTTAGTACTGTTTGGAAACAAGGATAAACAAATAAATGAGAATTGTTTGGAAACATGGATAGCAGATTTATTACTTTT

## Sheet: table S6.
Table S6 The distribution of small RNA among different categories
		231-330					Tyms
Category		Unique sRNAs	Percent(%)	Total sRNAs	Percent(%)		Unique sRNAs	Percent(%)	Total sRNAs	Percent(%)
Total		7394917	1	24095041	1		6647323	1	21902872	1
exon_antisense		100378	0.0136	233535	0.0097		93044	0.014	213132	0.0097
exon_sense		162440	0.022	401795	0.0167		148757	0.0224	369358	0.0169
intron_antisense		166563	0.0225	446039	0.0185		143018	0.0215	377958	0.0173
intron_sense		237281	0.0321	1274161	0.0529		204407	0.0308	1024412	0.0468
kown miRNA		34225	0.0046	2624774	0.1089		30506	0.0046	1777374	0.0811
rRNA		83533	0.0113	1509900	0.0627		76412	0.0115	1316790	0.0601
repeat		5884	0.0008	11567	0.0005		4852	0.0007	9103	0.0004
snRNA		4944	0.0007	13813	0.0006		4681	0.0007	13365	0.0006
snoRNA		2214	0.0003	3855	0.0002		1883	0.0003	3240	0.0001
tRNA		7343	0.001	145893	0.0061		6466	0.001	97812	0.0045
unann		6590112	0.8912	17429709	0.7234		5933297	0.8926	16700328	0.7625

## Sheet: table S7
Table S7 List of novel miRNAs with their mature and preqursor sequence as well as the genome location and MFE
novel-miRNA		sequence		location	mfe	pre-miRNA
novel_mir_10		GGGACAGAACAATACAGCCGG		A01:9951672:9951929:+	-52.87	TTCTGTGAGTATCAGTTCTGTTATTATTGTTCTTATGTCCTATTTTTACCACCCCCTGCATTTTAAACGAAAAACATAGTTAATAAAGGTGTTATTCGGATTTTCTCATTGCAGCGACAACTCCATTCAAAGTTCTCCACAACTAGTGGTGAACTAAAAGTCTTTGTTTTTTTTTCTTTTTTTTTTTAATAAAATATATTTTATTCATTTCTTTCCCGAAGGGCATCGGGACAGAACAATACAGCCGGTACACCGGAG
novel_mir_100		TATTTTGGTCATTTTAGTTTTTA		A03:25129863:25129998:-	-21.8	CAAAAAATGCTATTTTGGTCATTTTAGTTTTTAGGATCTATTTTTGTGACAAAAACTTAAAAATGTATATTTTAGAGAATTGCCGATAAAAAAATAAGTAAATAATTGCTGAAAAATACCCAAATGCAATGGTTGT
novel_mir_101		TTACATATGGAATTCCCACCA		A03:27725343:27725495:-	-98.4	GATGGTGCAATTACATATGGAATTCCCACCATAATTAACATCACAAAAGGTCATTAGATGTTTGAACAAAAGGTCACTGAATCAAGTTCAAATATATAATGACTCCTTGTGATGTTAATTATGGTGGGAATTCCATATGTGATTGTACCATCG
novel_mir_102		CCTATGCATTGGGGTCTCTTTTA		A03:28618844:28619158:-	-80.2	TTGAGTGCCACCTATGCATTGGGGTCTCTTTTAATTAATACAAAATTGAGGTTACATCTTTTCAAATGTTCCTCAATTAATATATAAGGGATTATTGTTTTACCTCGCAAAATATTAAAACACACCCAGTGGGACTCGAACCCAAAATCGCTTGATTAGAAGTCAAGCGCCTTATCCATTAGGCCATGGGTGCTTGTTGTCTTAGTTTCTCCACACAATATTTGAACGTCTCTCTATATTGCTCTATTTGAAAGCAAAACGGATCTAAACGCGGGAAAAAGCCAGAGAGAGATCCCTAAGAGCACCCGCAACCGC
novel_mir_102		CCTATGCATTGGGGTCTCTTTTA		A07:24008380:24008494:-	-29.71	TTGAGTGCCACCTATGCATTGGGGTCTCTTTTAATTAATACAAAATTGAGGTTACATCTTTTCAAATGTTCCTCAATTAATATATAAGGGATGTGTTATGCAGGGTTGGACAAAT
novel_mir_103		TCGGATAATTAGAATAGGTAA		A03:29641974:29642121:-	-43.8	TTTACTTGTAACTAATTACCTCTTCTAATTACTCTAGCTAGAAGCCTAGACTCATGTATATATACTCTACAAGGTTAATCAAATACAAGTAAACCCTTATTAGTATATAAGTCTAGCTCGGATAATTAGAATAGGTAATTACAAGTAA
novel_mir_104		GAGTTTCAGCTCTCGATCTAC		A03:30391653:30391773:-	-52.9	CAGATCGTCGGAGTTTCAGCTCTCGATCTACCGATCGATCACGTATCGGCACGGATCTAGCTGCTCTGATTTGATTCATGGCGTACGGCGGATCTTAGCGGCTGAGATCTCCGAGGATCGG
novel_mir_105		TTTGATCTTGTGTTGTGATGA		A03:30642567:30642695:-	-27.6	TTTAAAAGTTTTTGATCTTGTGTTGTGATGATAATTCGACTCCGAGGACCAAACCAACAAGTTTCTCTCGCCATGGCTTCTAATTGTACTAACTTATCCACATCATCAAGCACGACAAGAACTTTCTTG
novel_mir_105		TTTGATCTTGTGTTGTGATGA		A09:17287884:17288023:+	-40.4	TGTGGGAACTTTTGGCCGAAAGCGTATAGACAGAAGATCTGGAGAGCTTCATCCGTAGCTGGAAGGTTCAGCTTGTAAATATGGCTGATACCATGTGCACTCAAAAGTCTTTGATCTTGTGTTGTGATGAGAATCCTACT
novel_mir_106		ATTACTCGGTTTAAACCAATA		A03:30685021:30685283:-	-119.1	ATAAAATTAAATTACTCGGTTTAAACCAATAAACTAAAACCGTTTTAGTTAATTAAAAAAGTTTTAGATCAATAAAAACCGGTTAAGATCAGATTACATCAATCAAACCACAAATTATAAACCATTATCAGATTAATTAACCAAAACAGTTTCAGTTTATAGGTGTAGTCTGATCTTAACGAGGTCTTTATTGATCAAAAACTGGTTTAATTAATCAAAATGGTTTTAGTTTATTGGTTTAAACTGAGTAATTTAATTTTATG
novel_mir_107		TCATTAGGTTTGGATTTTGGT		A04:354427:354534:+	-50.2	AATCTTTCTGTCATTAGGTTTGGATTTTGGTCATTGTTGGGAAAGGTTCTTGAACAATGAACTAAATCCAACAATGAACGAAATCCAAATCTAATTACAAAAAGATTG
novel_mir_108		TCAAAGTCTTTTGATGGTGTA		A04:3839534:3839683:+	-28.92	CAATGGTCGTCTTACCTATCCCGGGAGGACCCACAACCCCAATCACTTTAACTTCTTCTGATTGTAGGATCAATTTAGACTTTATCTCCATCATACGAGCTTCTATGCCAATAAAGTCATCAAAGTCTTTTGATGGTGTAAACCCCAACA
novel_mir_109		TACGAGGAATTAGCGAGGAAACA		A04:5409134:5409214:+	-26.7	AGATTAACGACGGAGGTATTCTTTGTGAGTTCGTCGTAAAAGAGGCTTTACGAGGAATTAGCGAGGAAACACGTTTCATCG
novel_mir_109		TACGAGGAATTAGCGAGGAAACA		Scaffold000256:10994:11068:+	-32.1	ACGACGGCAGTATTCCTCGTGAGTTTGTCGTAAAAGAGGCTTTACGAGGAATTAGCGAGGAAACACGTTTCGTCG
novel_mir_11		GTGTGAAGGAAGTGGCATGTTCA		A01:12437308:12437374:+	-21.9	AGTCTAGTAGGTGTGAAGGAAGTGGCATGTTCAGGAAGACATATGTGACACCCTTCAAACATGGATG
novel_mir_110		ATACTGAGTGGACCTTGTTAA		A04:7093407:7093586:+	-36.3	GTGTTATGAGATACTGAGTGGACCTTGTTAATTTGAAAAACATAAGAATACAAAGTTGTTTGAAATCCTTTATGGAAATACAGAAAACATTGATATGACATCTTCTTACATCAAAAAATGCAAGTTACATCATATATTTTATTTATATGTGGTTACACTTGGTCTATCTCTTATCTTACT
novel_mir_111		GTTTAACCGGTTGATGAATAATA		A04:8909509:8909602:+	-19.11	TGTAATGGTTGATTTAGAGAAATTTTGGTTGAACCAAACTTGTATCAAACACTGAATTCCGGTTTAACCGGTTGATGAATAATAGACCGTATGA
novel_mir_112		TGATTGTATCGAAAGGCCTAA		A04:9073033:9073118:+	-18	ACTTTCTATTTGATTGTATCGAAAGGCCTAATGAATTGAGATTTTCCTATTTGGCCGGGTCATTTCGGGGCAAACGGATCATTTAT
novel_mir_113		GTCTGGGTGGTGTAGTCGGTT		A04:9870060:9870127:+	-22.9	GAACAAAAGCGTCTGGGTGGTGTAGTCGGTTATCACGCTAGACTCACACACTAGAGGTCCCCGGTTCG
novel_mir_113		GTCTGGGTGGTGTAGTCGGTT		A05:22430824:22431040:-	-52.3	TCTAGCAGACATATATAATTGTCAAGTGCTAACGGTGGACTGGATCCACAGATGTATATAACTCTGTCTCTGCTAACAAAACTAAGGAGTTTTTCTCTTCTTTTCTCTCTCTCTCAAACATTGGCCTATAGTCTCAATCCTTCGTTTTTTTTGTTAGAGATTTAAAAGGATAGCAATAGACAAGTCGTCTGGGTGGTGTAGTCGGTTATCACGCTAG
novel_mir_114		TGCCAAAGGAGATTTGCCTAG		A04:15197642:15197747:+	-41.2	AGAAAAGCATTACAGGGTGAATCCTCTATTGGCAGGGGACGCTGATGACTCAAATATTTTGTCTTCATTTTCCTCTGCCAAAGGAGATTTGCCTAGCAATTTTTTC
novel_mir_115		TGCCAAAGGAGATTTGCCCGG		A04:15200626:15200752:+	-52.2	AGAAAGGTGCAAATGCATTACAGGGCAAGATCTCCTTTGGCAGGAAACTATTACTCCATTCTTGCATATGCATTTATGTTTGTGGTATAAACTCTCTGCCAAAGGAGATTTGCCCGGTAATTCTTTC
novel_mir_116		ATTGCGGAGTCCTTAGATAGATA		A04:16311452:16311528:+	-30.4	CGTAAGCAACAGTGTGTCTAAGAGCATCCGCAATGGTGAGTCCCATTGCGGAGTCCTTAGATAGATAAATATTAATT
novel_mir_118		TTATGATATGATAGTAGGAGA		A04:17460490:17460606:+	-69.86	TGCTGTGACATTCTCCTACTATCATATCATAAGAAGTCACTAGAAAGTGGTATAGTCCTTATCAATAGAAAATAAGGAGTGATTTCTTATGATATGATAGTAGGAGAGTGTCACAGC
novel_mir_119		GCAGCCACGACGTGATCTCGGTA		A04:17585449:17585531:+	-22.7	GACGGGTTGGTATTGAGGAAGGTCGTGAGAAAGTCATAGTTTATTTTATAGCAGCCACGACGTGATCTCGGTAAAAACAAAAA
novel_mir_12		AGACTTGGTCTGATTGTACGAAG		A01:12868249:12868604:+	-94.41	ACGATGAATATTACGTATAATGTGACCTATAGTCTTATGAAAATCAAGTCATTTTTTTGGAGGAAGACAAAGCCCAAGAGGTTTACTACATAACCAGTGTGGAGTCAGCGGCAGAATGAATGCCTTCTCGGATGTGACCGAGGGAAAAGAAAGGCAGAAGCCAGCGAGCCGCAGGGCTAAAAAATGAGATCTATTAGATCGTAATGCGAAGAGATAAAGTTTAGATTGATCATCAAAAATCAGATATTACAGGTTTGTGTTTGCTATACAAAACATACTTCTTCATAAAGCTTGTTATGTTAACCTTAGAAAGTTTCTTCGTAAGACTTGGTCTGATTGTACGAAGGATTTTTCAC
novel_mir_12		AGACTTGGTCTGATTGTACGAAG		A05:8607701:8608057:+	-94.5	ACGACGAATATTTCTTATAATGTGACCTATAGTCTTATGAGAATCGAGTCTTTTTTGACTGAGGATGACGATGCCCAAGAGGTTTGCTACATAACCAGTGTGGAGTCAGCGGCGGGATGACTGCCTTCTCGGATGTGATCGAGGAAAAAGAAAAGAAGAAGCCAGCGAGCCGCAAGGCTAAAAAATGAGACATATTAGATAGTAATGCAAAGAGATAAAGTTTAGATTGACAATCGAAAATCAGATTTTACAAGTTTGCATTTGCTACACAAAACATACTTTTTCATAAAGCATGTTAATTTAACTTTAGAAAGTTTCTTCGTAAGACTTGGTCTGATTGTACGAAGGATTTTTCAC
novel_mir_12		AGACTTGGTCTGATTGTACGAAG		Scaffold000157:329493:329747:+	-93.2	ACGACGAATATTTCGTATAATGTGACCTATAGTCTTATGAAAATCGAGTCTTTTTCATCTGAGGAAGACGAAGCCCAAGAGGGTTGCTACATAACCAGTGTGGAATCAGCGGCGGGATGACTGCCTTCTCGGATGTGACCGAGGGTAAATAAAAGCAGAAGCTAGCAGGCCGCAGGGTTTTTCATAAAGCATGTTATTTTAGCTTTAGAAAGTTTTTTCGTAAGACTTGGTCTGATTGTACGAAGGATTTTTCGC
novel_mir_12		AGACTTGGTCTGATTGTACGAAG		A03:31671139:31671317:+	-48.4	ACGACGAAATATTTTGTATAATATGACCTATAGTCTTATGACAATCGACTCTTTTTGTCTGAGGAAGACGAAGCACAAGAGGTTTGCTATACAAGACATACTTCTTCATAAGGCCTGTTATGTTAACTTTAGAAAGTTTCTTCGTAAGACTTGGTCTGATTGTACGAAGGATTTTTTTG
novel_mir_12		AGACTTGGTCTGATTGTACGAAG		A03:31671683:31671937:+	-83.74	ACGATGAATATTTCGTATAATGTGACCTATAGTCTTATGAAAATCGAGTCTGTTTTGTCTGAGGAAGACGAAGCCCAAGAGGTTTGCTACATAACCAGTGTGGAGTCAGCGGCGGGATGACTGGCTTCTCAGATGTGACCGAGGGACAAGAAAAGCAGAAGCCAGCGAGCCACAGGGTTCTTCATATAGCCTGTTATGTTAACTTTAGAAAGTTTCTTCGTAAGACTTGGTCTGATTGTACGAAGGATTTTTCGC
novel_mir_120		TCTGAGTCGATAGAACCAGCAT		A04:18921591:18921710:+	-33.1	ACATTTGATGATGTTGTTGTTGATTCAGTAATTGTGTTGTTTGCCAAACTTCGTTTCGTGTTTATGATACCTTCACCTCCAGGTTCCTTCTGAGTCGATAGAACCAGCATCGTTAATCAT
novel_mir_122		CTTTCGGGAACAGAGGGAGTATA		A04:18960148:18960240:+	-32.5	AAAAATCTTACTTTCGGGAACAGAGGGAGTATAATAGTAGTCAATTTTAAAATTATAAATTATACTCCCTCTGTTCTTAAAAATCCATGTTAT
novel_mir_123		AGCGAGGAATTGGACATTTAG		A04:1058850:1058989:-	-62	AGATTCATTACCAGATGTCCAACCCTTCGCTTAGTATGACATTGTCCGTTTTGGGAATAAGCCCTCACAAATTTTTTTTTGGGGAAGGCTTCTCCTCAATATCATACTAAGCGAGGAATTGGACATTTAGTGATGGACAT
novel_mir_124		GCATCATCTTCAAGATTCAGA		A04:2699858:2699966:-	-45.52	TTTTGCTATTGCATCATCTTCAAGATTCAGAAATCATATTCTTTGATGGGTTCTCCTCTGATCCCATCTTCTTTGGTTTGAGAATCTTGATGATGCTGCAGCGGCAATT
novel_mir_125		AGCTGGATTCGTCGGGAGCCA		A04:3831549:3831821:-	-106.7	TTCCGCGAACAGAGGCTCCTCTTCATCCTCGTCGGGATCCTGATCGGATCAACCTTCTTCATCCTCCAGCCTTCTCTCTCCCGCTTAGCCCCCGCCGAGTCCACCTCCCTCATCACCAGATCCGTCGTCGACAGTAACAACTACTCGCCTTCCAAGATGAGTTTCAATTACGGCGGAGGTAGAACAGGTCGTGTTCCCGTCGGTATCGGAGGGCGGAGGCTGAGGATCGTGGTGACAGGTGGAGCTGGATTCGTCGGGAGCCATCTCGTGGAT
novel_mir_126		TATAAGAAGACTGCATGGTAT		A04:4956543:4956628:-	-19.1	TGGGTGACGCTATAAGAAGACTGCATGGTATGTACGACCATTGTTGAGCTTCTTGTAACAATGAACAAGCCAAAGTGCCTGACCAC
novel_mir_127		ATTTATCTAAGGGTTTAGGGT		A04:5338454:5338604:-	-103.35	CCCTTGGGTAAACCCTAAACCCTTGGATAAATCATAAACTCTAAATCAAAAGCACTAAACACTAAACACACACAAGGGTTTAGAATTTTAGTGTTTAGTGTTTTTGATTTAGAGTTTATGATTTATCTAAGGGTTTAGGGTTTACCCAAGG
novel_mir_128		TGCTTGTATGTTTGGATGTGT		A04:5941683:5942014:-	-111.4	TTGGGATTGATGCTTGTATGTTTGGATGTGTAGTCCCATGTGTTGTTGTGATTAAAGCTAGGATGCTAGAAAGAAGTGAATGCTAAGTCCATAGGAGATGTGGCGAATCCACATGAATATGGAAGCACCCATAGGAGATGTGGCGAATCCACATGAATATGGAAGCACCCATAGGAGATGTGGCGAATCCACATGAATATGGAAGCACCCATAGGAGATGTGGCGAATCCACATGAATATGGAAGCACCCATAGGAGATGTGGCGAATCCACATGAATATGGAAGCACCCATAGGAGATGTGGCGAATCCACATGAATATGGAAGCACCCAT
novel_mir_129		TTGACCAGACGACTTATATTTTA		A04:5987030:5987111:-	-32.4	AACCTTTGTGTTGACCAGACGACTTATATTTTAGTCGATTGGAAGACTTAGATTTAAGTCGTCCGTGTCGACCTAAATGGAC
novel_mir_129		TTGACCAGACGACTTATATTTTA		Scaffold000100:726957:727039:-	-25.1	AACCTATGCGTTGACCAGACGACTTATATTTTAGTCATCTGGAAGACTTAGATTGAAGTCGTCCGCGTTGACCTAAATGGACG
novel_mir_129		TTGACCAGACGACTTATATTTTA		Scaffold000100:762279:762433:-	-59.3	AACCTTTGCGTTGACCAGACGACTTATATTTTAGTCATCTGGAATACTTAGATTGAAGTCATCCGCGTCGACCTAAATGGACGACTTCTCTGGAAGTTTGCTAGATGACCTCCGTGGATGTCGTCTGCGTCAATGTTTTAGAATGATGAAGGTTA
novel_mir_129		TTGACCAGACGACTTATATTTTA		Scaffold000123:326902:326982:-	-24.2	AACCTCTGCGTTGACCAGACGACTTATATTTTAGTCGTCTTGAAGACTTTGATTGAAGTCGTCCGCGTCGATCTTTAATAA
novel_mir_13		TCTTGTCGGAGTTTATGATCT		A01:18384017:18384104:+	-24.4	TAAACTTGGATCTTGTCGGAGTTTATGATCTCTGTTTGAAACCGTGTGCAAGGTCGATGGCGAGACGAGACTTGCCGGATCCAGTGGC
novel_mir_130		TCGCTCTGAGAGGATAGCCACA		A04:9504808:9505076:-	-142.8	TGTGAAGTCGTTGTGGCTATCCTCTCAGAGCGACCTCACCGGAGCGACGTTGTGAAGTCGATGTGGCTATCCTCTCAGAGCGACCTCATTGGAGCGACGCCCCGAAGTCGCTCGCTCTTTTGCTTTTTGGAGACACGAAATCGGACCCGAAGCGACCTCTCGCAGCGACCCATCCATGTCGCTCCCGAAGCCCGAAGCGACTTGTTGGAGCGACGAACCGAGATCGCTCCAATGAGATCGCTCTGAGAGGATAGCCACAGCGACTTCAC
novel_mir_131		ATAGGTTTGACATACATCTTT		A04:9522252:9522354:-	-20.23	ATGCTCTTGAAAGACGAACTATGGTAAACTTACGGCCGGATGTTATATCCTTCAAAAAGCACGTCACAGTCTATAGGTTTGACATACATCTTTTGTTTGGGTA
novel_mir_132		GCAGATGATGTGAGCTGAGCA		A04:9857638:9857939:-	-48.4	ACTTTTTTTGTGGTAGAAGTTTTACAAAGTTTGCAGTTTTAAAAATATTTTCAAAGTTTCACTTTCCAATTTTTTTTTTATTTTTCTTAGTTGTATTTGATTCAAGAGAATTATTTTATGGTTATACCACATATATTCAGATTGATACAATCATTTCTCATCTAATCATGTAATAATATTGTTAATTTCATGAAATATATACGTTTTATATTATCTAAAGGCCAATATCAGGAAAGTTATGTTTGGTTTGTTTTCTTCAGCTCCGTACTTTGCAGATGATGTGAGCTGAGCATGAGAATGAT
novel_mir_132		GCAGATGATGTGAGCTGAGCA		A04:9865006:9865307:-	-48.4	ACTTTTTTTGTGGTAGAAGTTTTACAAAGTTTGCAGTTTTAAAAATATTTTCAAAGTTTCACTTTCCAATTTTTTTTTTATTTTTCTTAGTTGTATTTGATTCAAGAGAATTATTTTATGGTTATACCACATATATTCAGATTGATACAATCATTTCTCATCTAATCATGTAATAATATTGTTAATTTCATGAAATATATACGTTTTATATTATCTAAAGGCCAATATCAGGAAAGTTATGTTTGGTTTGTTTTCTTCAGCTCCGTACTTTGCAGATGATGTGAGCTGAGCATGAGAATGAT
novel_mir_133		CGGTCTGTGATGGTACTAGTA		A04:11471450:11471667:-	-57.52	GTAGCTTGTCCGGTCTGTGATGGTACTAGTAATCATGTGCAATCTCACCAGGTACTCATCTGATTAATTTCCGACTGAGTTTATTGTTTCAAGGTCACACCTTTCTTTCTCTACCTCTAAGCGATTCTTTTTCGAAGAAGACTCTTCTTTTTTCTGGTACTGGTACTATCATAACTGATCTTGGTCTCGTGTTTATTGCGCAGGTCCTTCAGTCTACG
novel_mir_134		AAGTGAGGAGAGACTGAAGTATA		A04:13397728:13397941:-	-42.69	TAACTCTCCATGATCTACGTTTTCTCCTGATTTGAAACCAACAAACACAATAACTAAAGTACTCCACATTGTGTTGATGTTGTAATATAACCATTGGACGCCGTTTCAGAACACTATTTCCTTCATATTGGCCATTACCAGACTCCTCCCATTTTTCATTTTTTGGTGAAACGCTGTCTCCAAGTGAGGAGAGACTGAAGTATAAATATTTACC
novel_mir_135		ATATGTAGAAATTTTTGTTACTA		A04:13773666:13773739:-	-22.2	GTGCGGTTCTAATAGTAATAAAAAAGTACAGATATATGTATATATGTAGAAATTTTTGTTACTATTAACTGCGG
novel_mir_136		TATATATGTAAACGTGGATGTTA		A04:15096518:15096652:-	-18.96	ATTTTCCATTTTTCATTCATTAACATATATTATTTTAACCGAACATGTAATAATTAAAATATTTGATTTAAAAAAATAGAAAAGTCTGTATTTTTATATTTTTATATATGTAAACGTGGATGTTAAATTTAAACC
novel_mir_136		TATATATGTAAACGTGGATGTTA		A08:17528983:17529114:+	-18.62	TATTTTCCATTTTCATTCACTAACATATATTGTTCTAATCTAATATGTAATCATCAAAAAAATTGATTAAAAAAATTAGAAAATCTGTATTTTTATTCTTATATATGTAAACGTGGATGTTAAATCTAAACA
novel_mir_137		GGGCGAATACTCCTATGGCAGA		A04:15197053:15197175:-	-52.4	CAATGTATAGCTGGATTACTGGGCGAATACTCCTATGGCAGATGGTTTTGGCATTGCTTGAGTTGCAAGCAAAATGCTTCTCTGCCAAAGGAGATTTGCCCCGCAATTCATCCCATGCAAAAC
novel_mir_138		TAAGAAAAGCTAAGAACCGTCTA		A04:16510422:16510499:-	-18.3	AATCATGCTCTAAGAGCCGTTTCTTAGATTTTCTTAATTAAAATATAAGAAAAGCTAAGAACCGTCTATTAAGTGAAG
novel_mir_139		TTGGGTTTACTGCAGAGAGGATA		A05:3068236:3068496:+	-55.64	CACTGTCCATTTGGGTTTACTGCAGAGAGGATAGAGTTTTGATGTCTCAAGGTAAGAGGCTATAGAAAGTTTGTTGGGTCTTTACTTTTAATAGATGTAATAATAAGCTGGTTAAAGAGATTATATAGAAACAATGTAATGAAAACTACTAACAGTTGTAGTTGATTTTTAGAAATAACTTTCAAACATCCCCTTCATGCCATGCATCAAATCTTCTCTAGAAATGTAAGAACATCCGATGTCTTCATCAAGTTGACGGCA
novel_mir_14		AGGGGTGGGCGTTCGGGTACCCA		A01:20905181:20905395:+	-61	GCTGCTCGGTTAAATGGAGACGTGGGGAGTCTTCCCTAGATTCATAACGAGTTTCGTCATCAATGAGGATGCCATCAAAGTTTCTTCTGTTCTTGAGGACTTATTTGGGCTGTAAAAGACAATATAACGCAAATTAACAGCAGAAGGTTTTTGAGTGTTCATTGATAAATATATGAGTGTTTAGGGGTGGGCGTTCGGGTACCCATTCGGGTTTG
novel_mir_14		AGGGGTGGGCGTTCGGGTACCCA		A08:2479930:2480009:+	-20.3	AGAAAATTTTAGGGGTGGGCGTTCGGGTACCCATTCGGGTTCGATTCGGGTCTATTCGGGTTTCGGGTTCAAAGATTTCA
novel_mir_140		TTGTGATCCGAGTGGAGACAA		A05:5672511:5672640:+	-34	ACAGCAATTAAAGTCACACATCGGATAAAACAAGCTTTTACATCATGTATATATAAGTTTAGTTCACAAGTTATGGTTGTCGAGCTTAGTAACGCAAGCTTGTGATCCGAGTGGAGACAATAAGGAGATG
novel_mir_141		AGAAAGTTGTGACTATTCGGATA		A05:7400389:7400691:+	-52.77	TCAAAAAATTAGAAAGTTGTGACTATTCGGATAAGTATCTTTACAAATGACTACTTTTAAATTTAAAGGACGTGACTATTTAAATTGAAAAGATGTGATTATTCAAAAAGATTTTCAAAATCTATAAATAGTCCATGTCTATACATTTCTCAAAATAAAAATTTCACTAATCTAACTAATAATAAAATGGTGAAAAAATGTTCTATGCAGTTATTTAGTACAAATTTTTAGAAGGTATTCAAATCAAACGTTGTCAACAAATTTCCAATTAATTCCAGAAGTCGTATCTTTTTATTATAAAAT
novel_mir_142		GCGGGATGATCGCTCGGTCGCTA		A05:10014023:10014112:+	-74.1	AGGTCGCTACGTAGCGACCGAGCTCAGCCAAGCTCGGTCGTTACGTGTAGCGACCGAGCGGGATGATCGCTCGGTCGCTACGTAGCGACC
novel_mir_143		TTTGACATGAATGGAATGGAATA		A05:10466880:10467031:+	-41.2	GAATGTTTCATTTGACATGAATGGAATGGAATACTCATTCCATCAATTCCAAAAATAAAAATAGAAAAAATACAAAGAAAATCATTTCATAACAAATTTGATCATGAATGAATGGAATGAATTCCATTCCATTTTTTGTTATATTTCATTCC
novel_mir_144		TGACGGTTTTTGGCATATCTCTA		A05:12575954:12576038:+	-46.4	GAAATTATCATTGGAGATATGCCAAAAACCGGCATTTCCGACATATCTCCAATGACGGTTTTTGGCATATCTCTAATGATAATTT
novel_mir_145		TCTTGATCTAGAGAGTAGGCATA		A05:14024121:14024200:+	-19.39	TCAAGTGAGATCTTGATCTAGAGAGTAGGCATATTTTGTTCTCGTTTTGTCTACCAGCCTAGTTTCTTGAGTCCATTTGT
novel_mir_146		CGGATCTTCGCCGTGTAGCTAA		A05:14098322:14098546:+	-56.6	CGATTTACTCTTGTATAACATGTTCAGGTTGTTAGCTAGCTAAGGAAAGAGATCCGTAAGATGCATGCAAGATCCGAATAGATGTAAGACACTCTAAGACTCCTCTTTGCTCAAGAAAAAGAGATTCGCTCGAAGCTAATAGTTGTTGTTTGAAATAGAGATTCGCTTTGTTACTTGCAACTATATAGTTCTGCGGATCTTCGCCGTGTAGCTAATGAAAAATCA
novel_mir_146		CGGATCTTCGCCGTGTAGCTAA		Scaffold000253:18983:19246:+	-68.3	AGGTTCAGGTTGTTAGCTACCTAAGGAAAGAGATCCGTACGATGCATGCAAGATCCGAATAGATGTAAGACTCTCTAAGACTTCTCTTTGCTCAAGAAAAAGAGATTCGATCAAAGCTAGTAGTTGTTGTTTGAAATAAAGATTCGCTTTGTTACTTGTTTGAAATAGAGATTCGCGTTGTTACTTGTTTGAAATAGAGATTTGATTTGTTACTTGCAACTATATATTTCTGCGGATCTTCGCCGTGTAGCTAATGAAAAATCA
novel_mir_147		TTGAGTAGATTGTTGAGACAGC		A05:15537900:15537970:+	-25.4	AGAGCTTGTGTTGAGTAGATTGTTGAGACAGCCATTGTTGTTGGTGACTCTTCTTCTCCGCCTAAGCTCTC
novel_mir_148		ATACATAGATAGATACACTAACA		A05:17272271:17272382:+	-24.9	GGTTTTTACTATACATAGATAGATACACTAACAATAATTGTGCTTGGTGAAGATTTTATTTTGATCTTTATAGTTGTTTGTTTTGATGTACAGTCTCTGTATAGAGATATTG
novel_mir_149		TGGCTACAACATGGAATCAAG		A05:18295002:18295138:-	-65.4	TAATCGTTAATGGCTACAACATGGAATCAAGGACAACATAGACGACTAATAAGTGGACTTTTGGGTGTGTGTGTGTGTGCGGGAGTAATTATACAAGATTTGCCTCTTGATTCCATGTTGTAGCCATTAACGATTAT
novel_mir_149		TGGCTACAACATGGAATCAAG		A05:18295003:18295139:+	-59	TAATCGTTAATGGCTACAACATGGAATCAAGAGGCAAATCTTGTATAATTACTCCCGCACACACACACACACCCAAAAGTCCACTTATTAGTCGTCTATGTTGTCCTTGATTCCATGTTGTAGCCATTAACGATTAT
novel_mir_15		AAATTACATAGCGGTAGAGTTTA		A01:21210490:21210581:+	-19.9	ATAATGGATGTAAGATTTAAAATCCGCCATGTAATTTGTTATTTGAATATCACAACAATAAATTACATAGCGGTAGAGTTTATAATTTTTTA
novel_mir_150		CCGCTGTTCGAACTAGTCAGGTA		A05:20606425:20606706:+	-66.1	GCAACCGCAACCGCTGTTCGAACTAGTCAGGTAAATAAGAGAATTTGCGTTTGTCAGAGCTTCGATTCATAGGGCCCAAGAAAGCATATTACTAATGAGATTATTACTAATGTAAAGGCCGAACTGGTCCAAGTTTTGGCCCATGGCCTAATACTTATATAAACATACTAAATTGCATATAACTTTTTTGGTCCAACTAAATACATATATTTTTTCAAACAACTAAATACATATCTATAACTTGTAATTTTATGTGGCATGGTCGAACGAATGGTTGGTTGA
novel_mir_151		GCGGGATGTATTATATTCGGTTA		A05:21500780:21500850:+	-18.9	ATAATATATATACTACTAGTGGTATGTCCGCGCTTCGCGCGGGATGTATTATATTCGGTTAAATATAAGTT
novel_mir_152		CAGGATTGATTGAGAAGGAAGC		A05:24566631:24566752:+	-32.6	ATCGTCACTCCAGGATTGATTGAGAAGGAAGCTAATCAATCGGTTTCTCACTTTTTAAAACTCAAGGAGGAGATCTGAAAGTTCTTCTTTTGTTTCTTCTGGATCGATCCTCTTCCACTCTC
novel_mir_156		AGCGGGAGTGAAACGTTGGAT		A05:4296071:4296179:-	-36	ATGTGCTTCGAGCGGGAGTGAAACGTTGGATTCTTTGCTAAGTGAATAGCACTTTGGTTGTCACATAGCATGTTGTACTTGTCTTGCTTTACTCCCAACTCAAGCAAGA
novel_mir_157		TTGGAAGGCTTGGCAGGAGAAT		A05:9803977:9804190:-	-59.7	CCTTTAAGGCTGCAGCCGTTTTGGAAGGCTTGGCAGGAGAATGGAGCCTTTCCTTTGCCTTTGTGCTTAGCCATGTTGACACTGTGCTTCTTAGCAGTGACCTTGTCAGCAGTTTGGTTTCTGGATTCCATCTGAACCCTCGTGATGAGCTCCTCGAGCCCAATCTTCTTCTTCTTGTGCTTCAAGTAGTTCTTGAAATCTGCATAGCTTGGAG
novel_mir_158		TCTTTGGTTGTTGGTCTAAGGCA		A05:11624878:11624960:-	-31.7	GAGTTAGTGTTCTTTGGTTGTTGGTCTAAGGCAATCAGGAGTATTCTGAAAACCTCGGATCGACCATCAAAAAACATCGACCG
novel_mir_159		AGTCTTCTCGGATAAACAGGTTA		A05:13544954:13545047:-	-31.96	ATTCTAAAGAAGTCTTCTCGGATAAACAGGTTACTTTTAAATTTGACCGAAGTTGGTCAGAAATTTGCCTTTTTGTAGAAGACTTCTGAGGAAG
novel_mir_160		GTCTGACAGGTCGCTACGTAGCA		A05:14378873:14379117:-	-113.3	GCCTTACAGGTCGCTACGTAGCGACTGACAGTCTGACAGGTCGCTACGTAGCGAGTGGAAGCAAGCCAAGAAGAGTCCTACTTGTTTTCGTCGTAAAATCTCAACGGAAACTCCGATTGAGACGAAACGAAAAGCGTTTCGACGAGGATTCAAAAGAGAACCCAAAGGAGGACCTTTCTGAGGCCTTACAGGTCGCTACGTAGCGACTGACAGTCTGACAGGTCGCTACGTAGCAAATGGAAGTA
novel_mir_160		GTCTGACAGGTCGCTACGTAGCA		A07:3834991:3835235:-	-113.3	GCCTTACAGGTCGCTACGTAGCGACTGACAGTCTGACAGGTCGCTACGTAGCGAGTGGAAGCAAGCCAAGAAGAGTCCTACTTGTTTTCGTCGTAAAATCTCAACGGAAACTCCGATTGAGACGAAACGAAAAGCGTTTCGACGAGGATTCAAAAGAGAACCCAAAGGAGGACCTTTCTGAGGCCTTACAGGTCGCTACGTAGCGACTGACAGTCTGACAGGTCGCTACGTAGCAAATGGAAGTA
novel_mir_160		GTCTGACAGGTCGCTACGTAGCA		Scaffold000100:366745:366954:+	-80.4	GCAAGTGACTGTCTGACAGGTCGCTACGTAGCAAGTGGAAGCAAGCCAAGAAGAGTCCTACTTGCTTTCGTCGTAAAATCTCAACGGAAACTCCTATTGAGACGAAACGAAAAGTGTTTCGATGAGGATTCAAACGGGAACACAAAGGAGGACCTTTCTGAGGCCTTACAGGTCGCTACGTAGCGACTGACAGTCTGACAGGTCGCTACG
novel_mir_160		GTCTGACAGGTCGCTACGTAGCA		Scaffold000157:50968:51212:-	-112.8	CCCTTACAGGTCGCTACGTAGCGACTGACAGTCTGACAGGTCGCTACGTAGCGAGTGGAAGCAAGCCAAGAAGAGTCCTACTTGTTTTCGTCGTAAAATCTCAACGGAAACTCCGATTGAGACGAAACGAAAAGCGTTTCGACGAGGATTCAAAAGAGAACCCAAAGGAGGACCTTTCTGAGGCCTTACAGGTCGCTACGTAGCGACTGACAGTCTGACAGGTCGCTACGTAGCAAATGGAAGTA
novel_mir_160		GTCTGACAGGTCGCTACGTAGCA		Scaffold000170:149877:150121:+	-113.5	GCCTTACAGGTCGCTACGTAGCGACTGACAGTCTGACAGGTCGCTACGTAGCGAGTGGAAGCAAGCCGAGAAGAGTCCTACTTGTTTTCGTCGTAAAATCTCAACGGAAACTCCGATTGAGACGAAACGAAAAGCGTTTCGACGAGGATTCAAAAGAGAACCCAAAGGAGGACCTTTCTGAGGCCTTACAGGTCGCTACGTAGCGACTGACAGTCTGACAGGTCGCTACGTAGCAAATGGAAGTA
novel_mir_162		TATGAGAGTATTATAAAGTCAC		A05:14940489:14940587:-	-35.7	CTCAACTGTTTATGAGAGTATTATAAAGTCACTACGTTTGGTAATCAACTGTTGCTTTCCGTAACGAAGTGACTTATAATAATCTCATGAATGGATCTA
novel_mir_164		GTTATTGTAGATATGATTGGTCA		A05:17159283:17159617:-	-54.73	TTGATTGACTTCTATAATCTTGGCCTAATAAATTCTAGAATCAACCAATAAAACAAATATTATTTTATAATAGAATTATTCTATTTTAAAAGAAAACGAAGAAGAAAATAGAATGCTATTCGAAATGGTCTTACATCGAGGAATATGATACTTTTATTCAATTTTCTTATTTTAGTTTCCGCTTTTTGTCTTGCTATATCTAACGTTTTTATAAGTGTCTTGTGTGAGAGACTGATTCTCATTACTGTAGTAAATACATGTCCAAATTTTAGATTTTTTTCACCTAAATTAAATAAAATTTTGTTATTGTAGATATGATTGGTCAAGTTAGTCGT
novel_mir_165		TCGCTACGTAGCGACCGAGCTTA		A05:18030925:18030993:-	-40.5	TCAAGCTGGGTCGCTACGTAGCGACCGAGCTTAGCTCGAGCTCGGTCGCTTCGCATTGACCGGGCAGTG
novel_mir_165		TCGCTACGTAGCGACCGAGCTTA		Scaffold001183:589:865:+	-120.6	CTAAGCTCGGTCGCTACGTAGCGACCGAGCTTAGCTTGTGCATGGTCCGATGGCCATACTTGAGCCTGTCTGTGGCCGATTTGGGTACGTGTCTGCTGTTTTTGGACAATCGGTATTTTAGTGGTTCGATTGAGATTAGAACAAGATTTTACCGCAAGGCTCTTCGTAAATATTTCTTTACGAATATTACTTTTCAACTGAGCACGCACACGGCTAGGTCGCTACTTAGCGACCGAGCTCAAACCAAGCTCAGTCGCTACGTGGCGACCGAGCTCCA
novel_mir_165		TCGCTACGTAGCGACCGAGCTTA		Scaffold024904:1:61:+	-46.5	CTCGGTCGCTACGTAGCGACCGAGCTTAGGCCTGAGCTTGGTAGCTACGTAGGGACCGAGC
novel_mir_166		TGAATAACAGTAGATTTGATTTA		A05:18692346:18692557:-	-35.99	ATAAAAAATCTGGAATATTTTTGCAGTTTTCTAAACGTACGAGTTCTTTTCTTTTCAAAAATCTCATCAAATAACATATGTAGAGGTGAGATTTGGCTATACCTATTTTTAAGTAAAAAAACAAGTGTAAAGTCTTCTGAAATTCCTTTTTTAACAAACTCTTGAAAAAAAAATTGTTTTGAATAACAGTAGATTTGATTTAGGTTTTACAA
novel_mir_167		GGATGATGTCCGAGTAGCATTTA		A05:20598271:20598357:-	-22.7	TGCGCCGATTAACTGGATGCCGATTTTATTATCCGATTCGAAAAAAATCATGACGGATGATGTCCGAGTAGCATTTAGAAAAGCGCC
novel_mir_169		GAGAAGAAGGAGAGAGAGAAG		A06:448905:449135:+	-57.8	AAGAAGAAATGAGAAGAAGGAGAGAGAGAAGAGGTGAGATTTGGGATTCGCCATTGAGAGAAACCAAACCGACGTCTTGTTGTTTGGTCTGAGTTTTCTATCGACGGTGCTTATTAGTTAGTTAAAGACTTAAAGTTGTGGTGCCACGTGACCAACGATTGCATTTGTTTAAAACAAAAAAGTTACGGTGAAGACTTTTTTCTCGGTTAGTTTTTTTTTTTTTTTTTTTTG
novel_mir_17		ATGGATTTAGAATGGTAGCT		A01:24591287:24591550:+	-46.85	CTTTGATTTTATGGATTTAGAATGGTAGCTATATTTTACTAACCGAAATACCGAAAACCGAAAAAAACCGAACCGAAACCGAACCGATATCCGGATTGAACACCCCTATATGAAACAAATCCGATTAACGGTATTGCGACAATTATTCTTCACTCATTTATTTTACGCTGTTAGAATTTGCCTTGACCAAAAGTTAGAAATGGTCCTATTTTAGCAAGCAAAACTCATTTAGCGAGTTACAATTTTAAATTCCTACCAGCAAAT
novel_mir_170		TTACTCTATATTTCACTATAT		A06:844639:844742:+	-32.5	TCACTTTATAATCGAGTGAAATATAAAATAATGTTGTTTTTTTCAGTATATATTTAAAGTGAAAAATCAAACATTACTCTATATTTCACTATATTATAGAGTAA
novel_mir_170		TTACTCTATATTTCACTATAT		A10:13490603:13490704:-	-48.8	TTACTATATAATATAGTGAAATATAGAGTATTCTTGTTTTTCACTCTATATTTGGAGTAAAAAAAACAAGATTACTCTATATTTCACTATATTATAGAATAA
novel_mir_171		TATTTTGGGTTAGATCTGGTTTA		A06:1207206:1207525:+	-48.9	AGTGTTGTTGAACCTAGTTTCTGTCCTAGAACCATTATCTGTGTTGTGTCTGGTCTAAACGAGTTTTTTTTATTTTTAAATAACTTAATGAGTTTTTATTAATAAAAATATTTAAAGAATAGAAAAATCTGTATCTTATTATATAATAAATCATGAAACAAGAAAATTATTTAACATCGAACAAGTTTAACAAAACATTAAATTAGTACATAAGAACATGTATAATGTTGTCACTGCTTCTTAGTCTTATTTAACTTCCAAATTCCTTTTTATTTCATTGTAATTATTATTTTGGGTTAGATCTGGTTTAAATTTTTACG
novel_mir_172		AAAGGGCTGTTCGTTTGGTTG		A06:3664676:3664756:+	-26.64	TATCCTGCTGCGGGTGAACTAACAGACGCTGGGGTTGAAAAAATATATCTAAAGGGCTGTTCGTTTGGTTGCCGCAGGTAC
novel_mir_173		AGGGATGGGTGAAGAGATGGA		A06:4600153:4600255:+	-21.4	AGTGAAATGAAGGGATGGGTGAAGAGATGGAACAGGGGATTTGGAAGGAGAAGATGAAGACGACGGAGCCATTTTTTTTCTCTGCTCTCTTTTTTTTTTGTTG
novel_mir_174		GCGAGACGGACGCTCGGTCGCTA		A06:7332320:7332439:+	-87.3	CGGTCGCTAAGTAGCGACCGAGCGTCCGTCTCGGTCGCTATGTAGCGACCGAGCTTCGCTCGAGCCCTGTTCCTAAGTAGCGACCGAGCGAGACGGACGCTCGGTCGCTACGTAGCGACC
novel_mir_174		GCGAGACGGACGCTCGGTCGCTA		A09:18941993:18942078:-	-79.7	TAGCGACCGAGCGAGACGGACGCTCGGTCGCTACGTAGCGACTGAGCGTACGTAGCGACCGAGCGTCCGTTCCGCTCGGTCGCTAC
novel_mir_174		GCGAGACGGACGCTCGGTCGCTA		Scaffold000623:1136:1271:-	-108.8	CGGTCGCTATGTAGCGACCGAGCGTCCGTCCCGCTCGGTCACTATGCAGCGACCAAGCTCGAGCCAAGGCTCGGTCGCTACGTAGCGACCGAGCGGCGACCAAGCGAGACGGACGCTCGGTCGCTACATAGCGACC
novel_mir_174		GCGAGACGGACGCTCGGTCGCTA		Scaffold025847:3:106:+	-63	TAGCAACTGAGCGAGACGGACGCTCGGTCGCTACTAAGCGACCGAGCGAGACGAACACTCGGTCGCCATGTAGCGACCGAGCTTGGCACGGGCTCAGTCGCTAC
novel_mir_175		AGACTCTCGGAAGACTTCTTG		A04:1336230:1336539:+	-91.96	AGAAGACTTCCCATGAAATCTTCAGGAAGTCTTCTTCCCAAAGTGGTACAAATTTTAGATATATATTTTGTGTGTGTTTATATATTAGATTCTAAAAATTTATAGATTCAACCTAATTTGATTGTTTTGTTTATTATTTAAGCATAAAAAATTATTTTTGAAGTTTTCTCTGTTGTGAAACCATTTGAATGTTTTTGAATATGCAGATTTTTCAGATCTGAGTCAGACTTTGGAAAACTTCCGAGAAGACTCTTAGAATACTCTTGGAAGACTCTTGGAAGACTCTCGGAAGACTTCTTGGGAAGTCTTC
novel_mir_175		AGACTCTCGGAAGACTTCTTG		A06:7924785:7924886:+	-30.92	CACTTTTGGAAGACTCTCGGAAGACTTCTTGCGAAACTTCTAATTCATTTTATGCTAGAAGACTTTCCACAAAGTTTTCAAGAAGTCTTCTGCCCAAAGTGG
novel_mir_175		AGACTCTCGGAAGACTTCTTG		Scaffold000149:349648:349748:-	-28.96	AACTCTCGAAAGACTCTCGGAAGACTTCTTGAGAAATCTTCTAATGTATTTTATGCTAGAAGTCTTCAGAAAGTCTTTTGTCAAAAGTGGTACAAAGAGAT
novel_mir_176		CAAAATTAAATGTGGACATGGAC		A06:9664643:9664833:+	-25.3	TCTTATCACACCTTATGTTTTCATTTATTTTTTATCTCAAATTCTAATATATATTAAATAAAAATAATTATCATAATAAATTATATATAAAATTCTATCTTTTAAGATCTATTTATATATATATATATATATATATATTATATACATTAATGTGTAACCAAAATTAAATGTGGACATGGACACCAAAACGT
novel_mir_177		AGAGACGTCTCTTAGCTTTTTTA		A06:13559538:13559618:+	-34	TAGTTTTAACTAAAAAATCTAAGAAACGTCTCTTAAATAAGATATATAAGAGACGTCTCTTAGCTTTTTTAGTTAAAAACT
novel_mir_178		AAGATTATGAGAGCATGTATT		A06:16004775:16004896:+	-27.6	AAAAGATGTCGAGCGTGCTTTCGGAGTTTTGCAAGCTCGATTTACCATTGTTAAAAATCTAACACTTTCTTGGGATAAAGTCAATATTAGGAAGATTATGAGAGCATGTATTGTACTCTATA
novel_mir_179		AGGACATGATGAAGACGTTCTTA		A06:17430656:17430771:+	-27.9	AAAGTACATTAGGACATGATGAAGACGTTCTTAAATTCTTCTCTTTTGGGGGTTCATACCCTTTGTGGTTTTTATGAATTATTTAATGGGTTGTCTTTGGTAGGCCTAGTTGCTAG
novel_mir_18		AGAAATGGCGTAGTGTCTCCCTA		A01:26689798:26689908:+	-32.12	AAGGAAATAGAGAAATGGCGTAGTGTCTCCCTACATTGGTGGGAGGAAGTCTTCCACTTACTTGTTCAATATGTTAGTTGGACATTATGTGGTTATTGTGTCTGTGTATTA
novel_mir_181		ATATTGAAACGGAGGGAGTAATA		A06:19977259:19977527:+	-65.09	ACCTAGTTAATATTCCACCCGTGTCAAAATGATCTATGTTTTAGAAAAAAAATTGTTTCTAATTGATACATATTTTACATTTTCAAATATATTGTGAACTTCGTAAACATTAATTATGTTTACTGAACTTTGATTGGTTAAAAATTATGGAAAATAGCTAATCACGAAAAATTATGCATTTATAGTTAAGAATTACGTGTTTTCTTAATATGTGTGAGAACTCTAAAACATACTTTATATTGAAACGGAGGGAGTAATATGTTCTAAAT
novel_mir_182		TTATTGCGGTTGGTATTAATA		A06:21347494:21347590:-	-41.7	CACTAATTCTTATTAATACCAACCGCAATAACGTGCTTATAGATTAAAAAGTCCACTTATTCATGGTTATTGCGGTTGGTATTAATAAAAATTAGTT
novel_mir_182		TTATTGCGGTTGGTATTAATA		A06:21347494:21347590:+	-45.6	AACTAATTTTTATTAATACCAACCGCAATAACCATGAATAAGTGGACTTTTTAATCTATAAGCACGTTATTGCGGTTGGTATTAATAAGAATTAGTG
novel_mir_183		GGCAGTCTCCTTGGCTATT		A06:21584868:21585038:+	-72.2	TCGTGTTTAGTAGCCAAGGATGACTTGCCTGCTCTTGTTCACCTCCACGATTCAACTTTATACGTTGAAGGGTTTTGGATTATTGTGCATTCAACATGTATAATAATTTGAAATCATGTTGAATCTTTGTGGGTTAGGTTTCAGGCAGTCTCCTTGGCTATTTTGACATAC
novel_mir_183		GGCAGTCTCCTTGGCTATT		A09:1484485:1484653:-	-65.4	TCATGTTTAGTAGCCAAGGATGACTTGCCTGCTCTTTTTCACCTCCATGATTCAATTTTAAGTTGATGGTTTTGGATTAATATGCATTGATGAAGTATAATAATTCAAAAATCATATTGAATCTTTGTGGGTTAGATTTCAGGCAGTCTCCTTGGCTATTTTGACATGC
novel_mir_185		TAAAGATCAGGGAAGCTGCGGTA		A06:24716205:24716407:+	-66.5	CTCGGTCTAACCCGGTTCGCTGATCTGACCAACGAAGAGTACCGATCTATCTACCTCGGTGCCAAACCGAAGAAGAGAGTCCTCAAAACCAGCGATCGTTATCAGCCGCGTGTTGGTGACGCGATACCTGATTCTGTTGACTGGAGAAAAGAAGGTGCCGTCGCCGCCGTTAAAGATCAGGGAAGCTGCGGTAAGCCTCCGAT
novel_mir_186		TCTGTAGCCTGCATAATTATTTA		A06:25103423:25103517:+	-19.7	AAGTTTTTCTTCTGTAGCCTGCATAATTATTTAATAAATCGCTTTATTTGAGAATTGAAACCTGGATATGCTGGTACAGAAGCATTAATAAACTC
novel_mir_189		TTGGTGATAATTGGATTGGCA		A06:1026620:1026823:-	-74.1	TATGTGGTTAGAGCCAATCCATTTATCACCAATTCGTTTAAGTTGGTATAAATGTCGGTTTAAGAGCGATCAGGCCTATCAAAAATAGGCCGGATCGAATTCTGTTCAGTTGGGCAAGGTGTGTTTGTGCTCTGATACCATGATAAATTTCTTAGTTTTACAATTAAAACTAATTGGTGATAATTGGATTGGCACGTCCCTAAC
novel_mir_19		TAATTGTGGGCTTAAAGCATA		A01:2171146:2171341:-	-87.7	TTGATTATCAATATGTTTTAAGGGCACACTTATCATAAGCCAAAAATCAGATAATTAATTGTAAACTATGCATTGTTTATAATTAAAGACAGTGATGTATTCCATTTTAGTTATAAACAATGCATAGTTTTATAGTCAATTAGTTATCTGAATTTCGAATTATGATAATTGTGGGCTTAAAGCATATTGATAATCA
novel_mir_190		ACCTTGTTTTGGTCGGACGAG		A06:2107764:2108004:-	-143.5	CCAAGTCTGGACTCGTCCGACCAAAACAAGGTCTTTTTGCCACCAAATTCTTTACTGGGAGAACTCCAATCATCGATGTGGGAACTGTCCGAAAGGTTCCCAAATCTTGATGGACAATTGAGAATACCTGAATCTTGTCATCGCAAATCTTTTGGAAGTTCCCACACTGATAACTGGAGTTCTTCCGGTAAAGATTTTGGTGGTGAAAGGACCTTGTTTTGGTCGGACGAGCCAATAGTTG
novel_mir_191		TAGCCAAGGATGACTTGCCTG		A06:4400928:4401093:-	-57.6	TGATATATAGTAGCCAAGGATGACTTGCCTGCGCTTAATTCATCTCAATGATTCAATCGTCTGGGTTTTTCTAGCCACATTCTAAAAACAGTTTGTTAAAAAGATGATTAAATCTTGAGGTTTATGTATCAGGCAGGAAGTCTCCTTGGCTATCTTAATATGCTCT
novel_mir_191		TAGCCAAGGATGACTTGCCTG		A08:18022404:18022522:+	-54.4	AGTTGTGTGGTAGCCAAGGATGACTTGCCTGCGTCTTGAACCATATATATCAGAGACTTGATCAACAGTCTCTGAGTTGGCTAGTCGTTAGGCAGTCTCTTTGGCTATTCAGACAATTC
novel_mir_191		TAGCCAAGGATGACTTGCCTG		A09:34335698:34335825:+	-52.2	AGTTGTGTGGTAGCCAAGGATGACTTGCCTGCGTCTTAAACCATCTCTATCAAAGACTAAATAAAGATCGATAGTCTTTGATAAATTGGTTAATAGTTAGGCAGTCTCCTCGGCTATTCAGACAATTC
novel_mir_191		TAGCCAAGGATGACTTGCCTG		A06:21584868:21585038:+	-72.2	TCGTGTTTAGTAGCCAAGGATGACTTGCCTGCTCTTGTTCACCTCCACGATTCAACTTTATACGTTGAAGGGTTTTGGATTATTGTGCATTCAACATGTATAATAATTTGAAATCATGTTGAATCTTTGTGGGTTAGGTTTCAGGCAGTCTCCTTGGCTATTTTGACATAC
novel_mir_191		TAGCCAAGGATGACTTGCCTG		A09:1484485:1484653:-	-65.4	TCATGTTTAGTAGCCAAGGATGACTTGCCTGCTCTTTTTCACCTCCATGATTCAATTTTAAGTTGATGGTTTTGGATTAATATGCATTGATGAAGTATAATAATTCAAAAATCATATTGAATCTTTGTGGGTTAGATTTCAGGCAGTCTCCTTGGCTATTTTGACATGC
novel_mir_191		TAGCCAAGGATGACTTGCCTG		A02:21789336:21789502:-	-76.61	TCATGTTTAGTAGCCAAGGATGACTTGCCTGCTCTTTTTCACCTCCATGATTCAATTTTATGTAGGGTTTTGGATTACTATGCTTCTAAAGAGTATAGTAATTCAAAATCTTGTTGAATCTTTGTGGGTAACGGTTTCAGGCAGTCTCCTTGGCTATCTTGACATGC
novel_mir_192		TATATATTGTGTTGTTATCGA		A06:4815099:4815218:-	-38.4	AATATTATTTCTCGATAACAACACAATATATATAATAAATTATCTTATTTTTAAAATATGTTTTATTTTTAAGATTTATTATATATATATATATATTGTGTTGTTATCGAAAAATATTAT
novel_mir_192		TATATATTGTGTTGTTATCGA		Scaffold000096:842501:842622:+	-37.81	AATATTATTTCTCGATAACAACACAATATATATAATAAATTATCTTATTTTTAAAATATGTTTTATTTTTAAGATTTATTATATATATATATATATATTGTGTTGTTATCGAAAAATATTAT
novel_mir_192		TATATATTGTGTTGTTATCGA		Scaffold000777:1519:1640:+	-37.81	AATATTATTTCTCGATAACAACACAATATATATAATAAATTATCTTATTTTTAAAATATGTTTTATTTTTAAGATTTATTATATATATATATATATATTGTGTTGTTATCGAAAAATATTAT
novel_mir_193		TTAGGATTTAGGATTTAGTGTT		A06:5687737:5688058:-	-58	GGTTTAGTATTTAGGATTTAGGATTTAGTGTTTTACTGATAACGTTAAAAATATTTTAAAAAATTCTTTTTTTTTGTAACTATTACTATTTTTATTTATTTTTACATTTTTATTTAAAAAACATAGTATAAGTTGTTCTTATTCGTTTTTTTTAAGATATAAAATATAAAATAATAAAATACTATTGGTGGTGAAAATACAAGTTCACTTTAGAGTGAACCAAGAAAAGTTCATATTTGCGTGTCTTCTTTGAAAAAAAAAAGACTGTTGTGTGTGCGTTTTTTTCCTAAACAAGTTTTTGTGGAAACTAAGTTATAAATCA
novel_mir_194		GTGGGCGTGCCGGAGTGGTTA		A06:10607495:10607573:-	-31.5	TATTGTCCTCGTGGGCGTGCCGGAGTGGTTATCGGGCATGACTAGAAATCATGTGGGCTTTGCCCGCGCAGGTTCGAAT
novel_mir_194		GTGGGCGTGCCGGAGTGGTTA		A08:18434344:18434420:-	-25.3	AAGTTCATAAGTGGGCGTGCCGGAGTGGTTATCGGGCATGACTAGAAATCATGTGGGCTTTGCCCGCGCAGGTTCGA
novel_mir_195		GTAGCGACCGAGCTGTGTGCATA		A06:12350042:12350131:-	-56.7	CGGTCGATATGTAGCGACCGAGCTGTGTGCATACTCGGTCGCTACATAATGACCGAGTCGTGTACTTGCTCGGTCGCTACGTATATTCCC
novel_mir_196		GGGACGATCGCTCGGTCGCTATA		A06:13519647:13519737:-	-74.1	CGGTCGCTACGTAGCGACCGAGCGGGACGATCGCTCGGTCGCTACGTAGCGACCGAGCGGGACGATCGCTCGGTCGCTATACGTAGCGACC
novel_mir_197		TATTAAAGTTGAAGTACACATTA		A06:18941708:18942029:-	-76.1	GAAACTGTGAAGTTATGTGTATGGTTAAATTTGGATCAGCTGCAACGGGTTACTGTGCCGGAGGCAATGAAACTGGAAGATGTTATTGCGATTTTCCGGGCCCTTGTATCGGCTGATAATATTCATATGTGATTCAAGCTGTATTTTGATTTTTTTTTAAATGAATTAAGAGAAAAAAACTTAAGTTGAATGTCAACTTGACAATATATTGTTTTTTTTTACTGTTTTATTTTAAAAACATAATATAAATTAACAGTATATTGTTTTCTTTTTAAAAAGATATCTATATTATTAAAGTTGAAGTACACATTAATATTGTTTG
novel_mir_198		AGAACCCGGAGGCTCACATGG		A06:19941178:19941283:-	-27.4	GAGAGTCTCAAGAACCCGGAGGCTCACATGGTCCATGATTCCAGATATGATGCTGATGATGATTCTGACATTGCTAATGATGACCTAATGGATTTTGAGACTTCTG
novel_mir_2		TCTCAGTGAAGACCAGGAGAAC		A01:4349553:4349675:+	-55.7	ATCCTTATCGCTCTTCTCGTCCGACTGGTCTTTATTGGGACACGTTCTCTCGCATAAGAGTTTCCTCTTCTGTAGAATGTGTCTCAGTGAAGACCAGGAGAACAATAAGATCGATACGAAGAC
novel_mir_20		AGATAGAGCAGTGAGCACGCAAG		A03:28522298:28522393:+	-50.5	GGAATCTGACAGATAGAGCAGTGAGCACGCAAGAGAAGCAAATGCATCGAACATGCAAAGTGCCTTTGTGTGCTCACTCTCTTCTGTCAGTTTCTA
novel_mir_20		AGATAGAGCAGTGAGCACGCAAG		A01:2836913:2837008:-	-49.9	GGAATCTGACAGATAGAGCAGTGAGCACGCAAGAGAAGCAAATGCATCGAACATGCAAAGTGCCTTTGTGTGCTCACTCTCTTCTGTCAGTTTCTT
novel_mir_200		CGACAGAAGAGAGTGAGCAC		A07:734652:734757:+	-51.11	ATAAGGAAGGCGACAGAAGAGAGTGAGCACACATGGCTCCCTTTTTTCTAGCATGCTCATGCAAGAAAGCTCTGCGTGCTCACCCTCTTCTTGTCTCCTTCTCTCT
novel_mir_201		GCTGGAGTAGCTCAGTTGGTT		A07:1484908:1485230:+	-60	CCATATGGTCTCCTACCTTCCAATCACTTATCTTCAAACCCATTGTATTTCTTTATATTTTAAATATATTTTCTTGTCCCTTTTAACTATTAACATGTCATGTTATAAATTGATTTTTAAAATATTCAGTGGTTGGTGGTGTACTGCTAATTGTTGCCTTGCTGTAATATCTAATCAATTTTTATTTGCTTTATTTATGGAAGACCCAAAATGGCAGATCTTTTTCAGAATCTTACTATCTTTAGTTAAGAAACATTTGACTAAAATATTTTGTAAATAATATAAACAAACAGCTGGAGTAGCTCAGTTGGTTAGAGCGTGTG
novel_mir_202		AAAGGAAAGTTAGAAGACTTCTA		A07:1884920:1885016:+	-27.5	TTGCCTTAATAAAGGAAAGTTAGAAGACTTCTAGGTTAGTTTTGAAAGTCTTCTGAAAGTCTTCTCGAAGTCTTCTGAAAGTCTTTTGAGTTTTGCC
novel_mir_202		AAAGGAAAGTTAGAAGACTTCTA		A07:2044850:2044944:-	-21.4	TTTTCTTTATAAAGGAAAGTTAGAAGACTTCTAAGAAAGTATTATTGATGGAAAACACACCTAGCGAAGTCTTCTAAGAGTCTTTTGAAAGTCTT
novel_mir_202		AAAGGAAAGTTAGAAGACTTCTA		A08:4531582:4531698:-	-37	TTTTATTAATAAAGGAAAGTTAGAAGACTTCTAGGGAAGTCTTCTTGATGGAGAACACATCTAGCGATGTCTTCTGAAAGTCTTCCCGAAGTTTTCTGAAAGTCTTTGCTAACAGAC
novel_mir_202		AAAGGAAAGTTAGAAGACTTCTA		Scaffold000263:27140:27221:-	-27.2	GAAGACTTCTCAAGAAGTTTTCTCTGGGATTTTTGTTTTTTTTCTTAATAAAGGAAAGTTAGAAGACTTCTACGGAAGTCTT
novel_mir_203		GGGGTTATCGAAGGGGCGTTATA		A07:5288183:5288287:+	-34.6	AGAGACGGCGAGAGAGAGGGCTGAGAGAGATCAGAGGTTCATTGTAACATCCCGATCCCCCGGCGTCCGACCGGGGTTATCGAAGGGGCGTTATAGACACGTGTC
novel_mir_204		GCGGATGCGCGGGTCAAGCTCTA		A07:6362859:6363123:+	-61.83	TAATACCTACGCGGATGCGCGGGTCAAGCTCTAGTGCTTCTTAATTGTGAAACCACATCCAACAGTAGAATAAATAATGTATAAGGTTACATATGGCTTTTATGTTCAAAAATTGCCACTATAAATAATACTTTTCATTAAATTAACCATGATTGTCATTTGAAAAAAAAAAAAAAAAACCATTGATCAGGCATCAGTTGTCTACCCTTGAATTAACATAATTTAAGAATACTAGAATTCTTGTCCGCGCTACGCGCGGATTGTA
novel_mir_205		TCCGACGGATTTTCAATGGCATA		A07:6889540:6889668:+	-35.2	TATGGAAGGCATATTTCGTTGAAAATCCGTAAGGAATATAAAAATTACTCAATAAAGAAGCACAAATTTTTTAACAGTCTCCTTAAAATAATAATTTCCGACGGATTTTCAATGGCATATGATTTCCGT
novel_mir_206		TAAAGATGGCATTGAATTTCTT		A07:8341497:8341580:+	-59.2	GACTTAATGCAAAGAAATTCAATGCCATCTTTACTCATATTCTCAATATGAGTAAAGATGGCATTGAATTTCTTTGCATTAAGT
novel_mir_206		TAAAGATGGCATTGAATTTCTT		A07:8341498:8341581:-	-59.2	GACTTAATGCAAAGAAATTCAATGCCATCTTTACTCATATTGAGAATATGAGTAAAGATGGCATTGAATTTCTTTGCATTAAGT
novel_mir_207		ATGAAACTAGAGACGCGACAT		A07:8418474:8418565:+	-24.1	TTATTTTGTTATGAAACTAGAGACGCGACATTTTTTAAAATGCTTCATGCATTAAAATGTTGAGTCTCTAAAATGTTTGGGCCAGTATTGAA
novel_mir_208		AGGAGATGTGTGAGACTTCGGTA		A07:8851765:8851956:+	-62.64	ATGTCTTGGCCAGTGGCTGCTCAATATCTCTTTAAGATGTCATGAAGGACTTTATTTTGGGACACTTTCACTTAACAAACAAAGAGACTGTCCTCAGCAAAGAGGAGATGATGCAAGCTAGGACCACCTTGTATCGCTCCTTCTTCTTCTGCCTTGTTAAGGAGATGTGTGAGACTTCGGTACACAAGACAG
novel_mir_209		AGAAGTGATTTGTATATGTGTCA		A07:10056502:10056745:+	-46.6	GCTTTTAAGATGAATGATATATAGATCAATTTGCAAATTATTGTTTTTACTATGGTAAGTTTAAGAAAGAGTAAAAGGTGACATCTATCAGCACAAATTATATGATTTTTGAATTAACTACAAGTCTACTCCTAACTTTGGTATCTTCAACTTGTTGAATTATATAGGAGAGTATTTTTAATGTTGAATTTCATCCCCTAGACTACATTTGAGAAGTGATTTGTATATGTGTCATCACTACATT
novel_mir_21		CCGGTATCGGGTTCTGGGTTTTA		A01:5013576:5013654:-	-20.8	TAAAACATGAAGTAAAAGTTATTTATTGGTTCGACCGGTGATTCAACCGGTATCGGGTTCTGGGTTTTACTGGGTTTTT
novel_mir_21		CCGGTATCGGGTTCTGGGTTTTA		A09:18247289:18247376:-	-19.6	TAAAAACTTTTTTTTTAAAAGTAAAAGTTATTTATTGGTTCGACCGGTGGTTCAGCCGGTATCGGGTTCTGGGTTTTACTAGGTTTTT
novel_mir_210		TAAAAAAGTTAAGAACCGGTT		A07:11223997:11224078:+	-35.2	AACTTTTAACTAAAAAAGTTAAGAACCGGTTCTTAAATTTTTTATTTAGGAGCCGAATCTTAGTTTTTTTAGTTAACAGTTA
novel_mir_211		AATGATGTGATCTTTGGGCAATA		A07:16281496:16281831:+	-85.43	CACATCATTTAATGATGTGATCTTTGGGCAATAGATGAGTGTATGGGTAATCATTTATTCTTGAGCTAGTTTTTGAGTGTGAGTTAGAGCCATCACTAATATTTGATTTTGGCTGGTGTGAAGCAATTCCCTTTGTACTTAGAGGTATGATCGAATCCTTAACCTTTTCGTGCTTCTTTCCTGGCGTTTTCCTGTGTTTTGTTCGGCCAGGACAAATCTGGTTAATGTTCATGTAACTATCTGTTCTATTTCTTCGAGATTTGAAGCTTGGTTCTAATCCGCATGCCCTATTCACTATGGGAGTATCTTGTTCGATTTCACATTATCAAAGAGCCG
novel_mir_212		GCTATGAGATCAAAGGGTTGT		A07:22388613:22388726:+	-65.35	CCAAGGTAAGTACAACCCTTTGATCTCATAGCTCACAGACTTCCGCAGTGGTCACAAACGCCATCTTCTTCCTTTTTCTCTGAGCTATGAGATCAAAGGGTTGTACTTACCTTG
novel_mir_212		GCTATGAGATCAAAGGGTTGT		A07:22388614:22388727:-	-68.53	CCAAGGTAAGTACAACCCTTTGATCTCATAGCTCAGAGAAAAAGGAAGAAGATGGCGTTTGTGACCACTGCGGAAGTCTGTGAGCTATGAGATCAAAGGGTTGTACTTACCTTG
novel_mir_213		AAGGATGATAAGAGCATAAATTA		A07:23448430:23448726:+	-66.6	TGACTTTTTTTGGACAACGAAATTAATAAGGGTAGTTTGTGTTTTGTCTTGTCTTTCTTTGGACAACGAACTTGGATTGCAATCATTTTTCTCTCTTCTGTTGATGTCAATCAAGAAGAACTTATGGAACAAACAATGAGTTATAGTTCGCACTTGGCCTCTTAAACTCTTCCTCTGTAGCTAGAGGCCAACTCTGGTTCTTAAGATTGAATGAAAGTTTGGTAATTTGCTCAAAATTTTTTTTGCACTAAACTGACCTAGACAAAGGATGATAAGAGCATAAATTAGAAAGAGAAA
novel_mir_214		TACTTTTAGTAGAACGTAATTTA		A07:24705022:24705315:+	-54.1	AGACAAAAACTACTTTTAGTAGAACGTAATTTAAAATTTAAGTTTATCAAGTTTTTCAAAAAAAATAACAGCTTGTGTATCAATTTTTTGTATTTTTTATAATCATTTTTGATTTATTTCATTATGTTTTAGAAATGAAAAGAGTAAAAAGGAGAAATAATAGACAAAAAAAGTTATACCAAAGAGACAACCATGTTGTTTTTTTTGTTCTTTTTGGCAATTTCCTCTAAAAATTTTAACGTCTAATTGTTAAATCACGTTTTGACGAAAAGTTAATATGTTTTGATTTGGTCG
novel_mir_214		TACTTTTAGTAGAACGTAATTTA		A09:14485927:14486058:-	-31.3	TATAGTAAAAAGTAGTTTGTACGTTCTAAAACAAGTAGATGGATGTCTTCATTCTAGAATTCATTTTCTACGTATCCGTTTTGTGTAGAAACAGAATTCTACTTTTAGTAGAACGTAATTTAAAAATATTAT
novel_mir_214		TACTTTTAGTAGAACGTAATTTA		A09:26525498:26525800:-	-51.41	AAAAAAATTATAAGGTTATTTTTATTAAAAGCGTTTTACAAAGTTTTATTTTTATTCTTTTTACAAACTTTTTAAAAATATTAAAATTATTTTAATATTAAAAAGTTTAATAAAAAAATGTTTTAAAAAAATAATAAAAAGGAAAAGTGCATACACGTTTTAGGAAAGTTAGAATATTATAAATATTTTTAGATATTTTTGACAAGTAGATGAACTTCTTTAATTTGAAATTTAATTTCTGCTAATCTATTTTTCGTAGAAGATGAAATATACTTTTAGTAGAACGTAATTTAAAATTTTAAT
novel_mir_215		TGGGAAGAAGTTAGAAGTGTATA		A07:744372:744533:-	-20.4	AATCCTAAAATGGGAAGAAGTTAGAAGTGTATAAAACAATCATTTTATCTTTGAATTCAATAGTTCTGAAGCCAAAATATAACCATACAAAAAAATGCTCTTTTTCAAAAACAAAAAAAAATGTTGTAGAATATTATTATCTTGATTTTTTTTATTTGGAAT
novel_mir_216		CCACGAGACGACTTACTTGTA		A07:841772:841889:-	-60.62	ATACAATCGTCCACGAGACGACTTACTTGTATGTCGTCCAAGATTTTTTCCGAGATTCTGGTCAAACCTCGTAAATCCTGGACGACTTACATTTCAGTCGTCTCGTGGACGACTGAAT
novel_mir_217		TGTTTCCTCGTAAGCTCGACGTA		A07:1500590:1500660:-	-24	GAGGAAAAACTGTTTCCTCGTAAGCTCGACGTAAAAATAGCGTCTTCTTTACGAGGAAATATTTTACGTTT
novel_mir_218		TATGCGGATCAATGAGAAGGATA		A07:1886280:1886366:-	-18.3	TATTCACGATTATGCGGATCAATGAGAAGGATATCATCAATTTGTTGTTCATGTTCCTAGACTTCATTGATGTGTTATTCTTGCAAA
novel_mir_219		AAAATAGAGTGGAAAATGAAG		A07:2049483:2049607:-	-38.1	ATTTTACTCCAAAATAGAGTGGAAAATGAAGTAATAAATAAAAAATAAAAGCATAACTCTATAAATGGAATAATCTTCCTTTTTAGTTCATTGCTTCAGTTCCCACTCCATTTTGGAGTACAATA
novel_mir_22		ACAATGTCAGAAATTATGAAA		A01:5688424:5688586:-	-56.8	CTTTTTATGCATGTTTCTCTCATAATTTCTGACATTGTGACATTTTTATGATTTCCCAACAAGAAAGTTTTCTTTCTGTTGGGTAAATAAAACTTTTTTGCTGGAGAAGTATAAAAAAGGTCACAATGTCAGAAATTATGAAAATTAAAAAATCTACTTAAGT
novel_mir_220		GTTAGTAAGTGATGATTGGACA		A07:2468748:2468975:-	-77.7	AATATGACGTGTTAGTAAGTGATGATTGGACAAAATAACTAGATAAATACCGATGATTAAAATTATAAATTTCTAACTTTAAATATAAATTTGGTAAAATTGAATTTTAATTTATTTTTAGTACTCTAACTGAAAATAAATTATAAATATATATATTTTTTAAATATACATTTCATCGATATTTATCTAGTCATTTTGCCTAATCATCATTTATTGACACCTCATATA
novel_mir_221		ATGAACTTGTAGAAAGGCTTTTA		A07:6976283:6976467:-	-20.19	GTTAACATATATGAACTTGTAGAAAGGCTTTTAAAAATCAAAAAGATCGACCACATCAAAATTATAGAAACATGAAGATCAAAAAGAATAAAAAATTGAAAATAATATATAAGAATATGAAATTAATATAGTATATTTTAATTAAATTAAATTAGATTTGTCTCTACATAAACATATACATATTG
novel_mir_222		TATGACAAGTGGAGAGAAGACTA		A07:8784357:8784489:-	-19.6	GTCATTGCTATAGTCTTGGTTCAGCTCCCTCAACTATTCTCACATACTTTTAGTTATGTGATTAAATTTAGATATTAAAAACACAATTAGCCACCATGAATATGACAAGTGGAGAGAAGACTATCTTTAACAT
novel_mir_223		ATATCTGTTAGGGTTTCTTCG		A07:11412027:11412178:-	-63.9	CGAGGGTTTGACAAAGAGTTTCTTACAGACTTCTTTGGCATTCTGTCCACCTCCTTCTATGTATACAAGTTTATGTATATACATGGTGTTTGAAAGAGGGAGGTGGTCATACTGTCAACAGATATCTGTTAGGGTTTCTTCGTAAAACCCTC
novel_mir_224		AGAGACGTCTCTTAACTTTTA		A07:12798261:12798389:-	-51.1	AGCGAATATAAGAGACGTCTCTTAACTTTTAACTAAAAAAGATTAAGAGACATCTCCTAAATAAGAGATATAAGATACATATCTTATATTCTTTTAGTTAAAAACTAAGAAACGTCTCTTATATTCGTC
novel_mir_225		TAAGGTTTAGAGTTGAAGGTTTA		A07:13562992:13563132:-	-74.86	ATCTAAACCCTAAATCATCAACTCTAAACCCTAAATTTAAACCCTAAACCCTAAACCCCTAAACCTTCAAATCTAAACCCTAGGGTTTAGGATTTAGGGTTTTGAGTTTAAGGTTTAGAGTTGAAGGTTTAGGGTTTAGAG
novel_mir_227		TTCCCACAAGAACGAAAACTC		A07:17811946:17812121:-	-77.1	AGTTTGAGCTCCAAATGAGTTTTCGTTCTTGTGGGAAGCACCAAACCTGTAAGAACTTACCAAGAATGATTGTCTTCCACTCTGTTACTTTTTCTTGCACCGGAAAGATCCAATAACGTTCTTACAGGTTTATGCTTCCCACAAGAACGAAAACTCATTTTTGCATTCATCGATGT
novel_mir_228		CTTGCATATCTTAGGAGCTTT		A07:23277630:23277759:-	-44.74	AGTTTAGTAGGGTAAAGAAAAGCTGCTAAGCTATGGATCCCATAAGCCCTAATCCTTATAGAGAGAAAAAAAAGGATTTGGTTATATGGCTTGCATATCTTAGGAGCTTTAACTTGCCCTTTAATTGCTT
novel_mir_229		TGAGAGCAGACTAGACTCATG		A08:54006:54102:-	-59.21	CAATATTCTATGAGAGCAGACTAGACTCATGTCATGTTTATCCAAGCTGATACCTCTAAAACATGACATGAGTCTAGTCTGCTCTCATGGAATCACT
novel_mir_229		TGAGAGCAGACTAGACTCATG		A08:54006:54102:+	-58.8	AGTGATTCCATGAGAGCAGACTAGACTCATGTCATGTTTTAGAGGTATCAGCTTGGATAAACATGACATGAGTCTAGTCTGCTCTCATAGAATATTG
novel_mir_23		ATAGAGTGGAATATAGAGTAA		A01:15109064:15109166:-	-60.2	TTACTCTATAATAGAGTGGAATATAGAGTAATCTTGTTTTTTTACTCCAAATATAGAATGAAAAAATAAGATTACTCTATATTTCACTCTATTATAGAGTAAC
novel_mir_23		ATAGAGTGGAATATAGAGTAA		A01:7503928:7504030:-	-64.5	TTACTCTATAATAGAGTGGAATATAGAGTAATCTTGTTTTTTTACTCCAAATATAGAGTGAAAAAATAAGATTACTCTATATTTTACTCTATTATAGAGTGAA
novel_mir_23		ATAGAGTGGAATATAGAGTAA		A02:20993602:20993703:+	-51.2	TTACTCTATAATAGAGTGGAATATAGAGTAATCTTGTTTTTTTACTCCAAATATAGAGTGAAAAATAAGATTACTCTAAATTTCACTATATTATAGAGTAAC
novel_mir_23		ATAGAGTGGAATATAGAGTAA		A03:1305747:1305849:-	-66.2	TTACTCTATAATAGAGTGGAATATAGAGTAATCTTGTTTTTTTACTCCAAATATAGAGTGAAAAAATAAGATTACTCTATATTTCACTCTATTATAGAGTAAC
novel_mir_23		ATAGAGTGGAATATAGAGTAA		A06:15623225:15623327:-	-60.2	TTACTCTATAATAGAGTGGAATATAGAGTAATCTTGTTTTTTTACTCCAAATATAGAATGAAAAAATAAGATTACTCTATATTTCACTCTATTATAGAGTAAC
novel_mir_23		ATAGAGTGGAATATAGAGTAA		A08:11347865:11347967:-	-56.1	TTACTCTATAATAGAGTGGAATATAGAGTAATCTTGTTTTTTAACTCCAAATATAGAGTGAAAAAATAAGATTACTCTATATTTCACTCTAAAATAGAGTAAC
novel_mir_23		ATAGAGTGGAATATAGAGTAA		A08:6590355:6590457:-	-71	TAACTCTATAATAGAGTGGAATATAGAGTAATGTTGTTTTTTTACTCTATATTTGGAGTAGAAAAGCAACATTGCTCTATATTTCGCTCTATTATAGAGTTAA
novel_mir_23		ATAGAGTGGAATATAGAGTAA		A09:297864:297966:+	-66.2	TTACTCTATAATAGAGTGGAATATAGAGTAATCTTGTTTTTTTACTCCAAATATAGAGTGAAAAAATAAGATTACTCTATATTTCACTCTATTATAGAGTAAC
novel_mir_23		ATAGAGTGGAATATAGAGTAA		A09:5174850:5174998:-	-65.6	TAAGGGCATCTCCAATGCAACACTAAATTTTACTCTATATTTCACTCTAAAATAGAGTAACTCTATTATAGAGTTGAATTTGCTCCAATGGTTCACTCTATATTAGAGTTACTCTATAATAGAGTGGAATATAGAGTAATCTTGTTTTT
novel_mir_230		ATCATTCGACTGCTATGTATAT		A08:1909827:1909981:+	-21.89	TCAATTATTTATCATTCGACTGCTATGTATATGCAAAAAAAATAGTTTATAGTTGATTAAATATTGTGTGCCAAAAAAAGACAATTAAATATAAACTTGAACATTTGTTTTCTTATTGTAAATGTATACCTTGATCGATGATTAAAATAGATGGC
novel_mir_232		TAGGGATTAGGATTTAAGGTT		A08:4886690:4886852:+	-64.1	CTAAACCTTAAACCTTAAATCCTAAACTTTAAACCCTAAATCGTAAACCCTAAATCTTGAGTGTTTTAGTGTTTAGTGTTTTTGATTTAGAGTTTAAGATTTATTCAAAGGTTTAGGGTTTACCCAAAGGTTTAGGGATTAGGATTTAAGGTTTATTGTTTAA
novel_mir_233		CCTTAGTCGGTTGGAGTAGGTTA		A08:5080452:5080594:+	-34.4	TTGGTGTATAAACCCTAGATCTAGCCGTCTAACTCTCATCCCTAAGTCTTGAAGTGTTGTTCCCTTGCTTTAGGGTTTAAGTTCCCTTTACATAGTCTTCTTAAGGCAGGCCTTAGTCGGTTGGAGTAGGTTAAACTCTTCCA
novel_mir_233		CCTTAGTCGGTTGGAGTAGGTTA		Scaffold000194:58891:59045:+	-41.82	AGGATAACAATGATTTGAGTAAGAACCCTAATTCTAGCCGTCTAGCTCTAGCCTTTAAGTCTTGAAGTGTCGATCCCTTGCTTTAGGGTTTAGGTTCCCAATATATAGTCTCTTACGGCAGGCCTTAGTCGGTTGGAGTAGGTTAAACTCTTCCA
novel_mir_234		TTACTCTATATTCCACTCTAT		A08:6590355:6590457:+	-47.4	TTAACTCTATAATAGAGCGAAATATAGAGCAATGTTGCTTTTCTACTCCAAATATAGAGTAAAAAAACAACATTACTCTATATTCCACTCTATTATAGAGTTA
novel_mir_235		CGGCTAAGAAACGAACACGGCTA		A08:9248770:9249085:+	-120.9	CGATCAACAATAGCCGTGTTCGTTTGTTAACCGCAAGACGCTCCCGCTGCGGCAAGAAAAAGCACGGTGATGATGATCAAAATAATAGAAACTTAAGTTAAAGTAACCGCCAACTATTTTCGGAGACACAAAAAACGAGACGCCGGTGCCGCTAAAATTTTCAGCGTCCCTTCTACTGCTCCTGCGTCATCGGTGTTGCGTGTTGTTAATCGCCGCTGCGGTCATGGGTGTTGTGTGTTGACGTGATTCCCGTTTAATTTTTGGTTGCTGCCGCTGCGTCTTGCGGCTAAGAAACGAACACGGCTAATGAACAAAA
novel_mir_236		TGGATCCCGCCTTGCATCAAT		A08:10114030:10114142:+	-48.2	GCTCGGATTCGCTTGATGCAGGCCGGGAACCAATTGTCTAGCACATCCACGAAGTTTTACTTGCTGGTTTGTGAGAAAGGATTGGATCCCGCCTTGCATCAATTAAATCGGAG
novel_mir_237		GCGGAACTCTCTCGTGCATGATA		A08:10661889:10662008:+	-33.9	CGGGCAAAAGATGATGAATGGATGAGAGGGTCTGACGATCGATTCCAGCAAAGCCATGATCGAAGCTTCCTGGTGAAGCACTCGGCGGCGGAACTCTCTCGTGCATGATAGACACGCAAT
novel_mir_238		TAAGCCTCTGAAGAAAGACGTT		A08:10987056:10987228:+	-64	CATTACGTGATAAGCCTCTGAAGAAAGACGTTGGGCCTTCCCTCAGTTAAGCTCAAGTCGCCAGCTGCTTCAAAACAAAGACCTGCAACTGGTAACAAACTCAGTCAATGGGAAAAGAAGAACAGAGAAAGAAGACAAGCGTACGTCTTCTTCAGAAGCTTATCGGGTAATGA
novel_mir_239		TGTAGGATATTTATGACTGGTTA		A08:13743190:13743406:+	-43.73	TTGGTGCGTTTGTAGGATATTTATGACTGGTTAACTACCAATTTAAAATTATAGAAATATTTTTATTTTAAAATTTTATCATATTAATTAAAATATAATAGATATATTTTAGTATTTTTATAATTCCAATTATTTTTTTTTATTTTGGTATTTATATTGTTTTTTAAAAAAAATTATCCTCCCGCAACCGTCCATAATCGCCTGCAACTGCAACCGC
novel_mir_240		ATAAAGTGAAATATAGAGTAT		A08:14812660:14812762:+	-46	TTACTCTATAATAAAGTGAAATATAGAGTATTCTTGTTTTTTCACTCTATATTTGGAATAAAAAAATAAGATTACTCAATATTTCACTCTATTATAGAGTAAC
novel_mir_240		ATAAAGTGAAATATAGAGTAT		A09:2610141:2610242:+	-34.5	TTACTCTATAATAAAGTGAAATATAGAGTATTCTTGATTTTTATTCCAAATATAGAGTAAAAAAACAAAAATACTATATATTTCACTCTATTATATAGTAAA
novel_mir_241		TGCCAAAGGAGATTTGCCCCG		A08:15961992:15962142:+	-55.99	TGATGCATGGTTGAGTTACAGGGCAAATACTCCATTGGCAGATAGTTTTCACTACATCTATATTATCTAAATATTAATAATAGTTGATATGTATGAAAAAAATGCTTTACTGCCAAAGGAGATTTGCCCCGCAATTCATCCCATGCAATAG
novel_mir_241		TGCCAAAGGAGATTTGCCCCG		A04:15197053:15197175:-	-52.4	CAATGTATAGCTGGATTACTGGGCGAATACTCCTATGGCAGATGGTTTTGGCATTGCTTGAGTTGCAAGCAAAATGCTTCTCTGCCAAAGGAGATTTGCCCCGCAATTCATCCCATGCAAAAC
novel_mir_242		AACATATAAAGACATTGCCTC		A08:19971478:19971618:+	-72.2	ACAAGAAGTTAACATATAAAGACATTGCCTCCCACAAATCCACTAAAAAGATACAAAGAAGGTGACTATTATCTTTTTATGGGGGGATTTACGTTTTAATGTCTTGTGGGAGGCAATGTCTTTATATGTTAACTTCTTGTA
novel_mir_243		GGAAATGAAGATTTGTTGGTTTA		A08:5698657:5698846:-	-42.2	TATCTTATTCTAGTATAAATCTCGTTTCCAACCTTCTCTATCGTCCAAACTCCAAATATGAAAAAAAAGAACCGTCTTTAACGATTCACTAATGAAGAAATTTGAAAATATGAAGTTTGTCTTTATGAAAATGAAAGTTATGAGAGTTATTTTAGATGGAAATGAAGATTTGTTGGTTTAGAATGAGAAA
novel_mir_244		AAGACTTTCAGAAGACTTCGCTA		A08:6837374:6837507:-	-27.1	TGGTAGCTTTTATAGTGAAGTTATGGGTGTTTGGAGAAACAAAGCAAGTAATCTCACATGCTCAAAGTATGAAATCATTTCTTTTCTCAGATCTGTTCGCAAAGACTTTCAGAAGACTTCGCTAGATGTGTTCT
novel_mir_245		TCGGATTTTCGGATATTTCGGTA		A08:7610497:7610566:-	-18.9	GGCGTTCGGGTATCCGTTCGGGTTCGGATCGAGTATTTCGGATTTTCGGATATTTCGGTACAGAAGTGTA
novel_mir_246		AACGTATTTTCGGTTCTGGCGTA		A08:8396436:8396599:-	-57.4	AAACGCATTTTTGCGTTTTGGCGAGAAAATATATTTTCCGTATATGGCAGGAAAACGTGTTTTTTTCGTTTTTGGCGGGAGAATACATTTTTTTATTTTGCGGGAAAACATATTTTTCTGTTTGGCGGGAAAACGTATTTTCGGTTCTGGCGTAAAAACGCGTT
novel_mir_247		TAGGCAGCTACAGAAAACTCATC		A08:8638071:8638160:-	-24.9	GTAAAAAAGTTAGGCAGCTACAGAAAACTCATCAGAAACGCGAGCGAAAATGGGATTCTAGCGTTTTCTCTAGTCGCCTAACCTTCTTCT
novel_mir_248		AGAGGCAGCAACATTATTGCG		A08:9870320:9870450:-	-88.5	TGAGGGGAGCAGAGGCAGCAACATTATTGCGCAGGAAGCGGCTGCTCCGGGGCTCTTTATATCTTCACTGCCTGCAAAATATTTAGGCAACCGCTTCCTGCGCAATAATGTTGCTGCCTCTGCCCCCCGTA
novel_mir_249		ATTCGGATTTGTGGTTTGTGGTA		A08:10915201:10915278:-	-29.5	GAAATTTAGGGTACCCAGATCCGGATCCGTGGATTTAATATCCAGATTCGGATTTGTGGTTTGTGGTAACTGATTTTA
novel_mir_25		TAAAATAGAAAAACTCTATTA		A01:10188210:10188305:-	-43.2	TATTTTCCTCTAAAATAGAAAAACTCTATTATAAAGGTGGATTTGCGCCAATGTATACTTTTATAATAGAGTTCTTCTATTTATAGAGGAAAATAT
novel_mir_25		TAAAATAGAAAAACTCTATTA		A09:33508857:33509009:+	-43.1	AGTATTTTCATCTCTATAATAGAGTTTTTCTTTTTTAGGGAAAAATATAGAGAAAAATAGGGATGGGTTGGAGATAGTCTAAATATAGAGAAGTAAAAAATAAATTTTTTCTATATTTTTTCTAAAATAGAAAAACTCTATTATAAAAATATA
novel_mir_25		TAAAATAGAAAAACTCTATTA		A10:5745568:5745663:+	-30.67	TATTTTCTTCTAAAATAGAAAAACTCTATTATACAGGTGAAAATGCTCCAATATATGCCTTTATAATAGAGTTCCTCTATTTATATGAGAAAATAT
novel_mir_250		AAAGTGGAACATGAAAAAAGGCA		A08:13861743:13861913:-	-102.47	TTTGTTATCTAAAGTGGAACATGAAAAAAGGCAACTACACCTTACTGAATAAAATTTGGGTGTAAATATCCCAAATGGTTTATGAATTCAAACCCATCATAAAATTTACACCCAAATTTTATTCAGTAAGGTGTATTTGCTTTTTTTCATGTTCCACTTTAGATAACAAAC
novel_mir_251		TCAGTGCCGTGCGAAGAGTTTTA		A08:14883143:14883414:-	-68.72	TTACGGTTTCTAAATTTTTTTTATTTGGATTTTGATCAGATGGAATGTTTTCATATTAAATTCCATTATTGATATGATTTTGAGTATCTTTTGAGTATCCAAATGTTGGCTTACCCGGGGACAAGGGGGTAACTAGTAAACCCCCACTCGTTTATGGCCATGCTTAAATCTGTGTGGTAAATTCCACAGAACAACACTTTTAAACTCACATCATTTTCTCCTGTCTCTCTATACAATAATCAGTGCCGTGCGAAGAGTTTTAGGAGCCTAAG
novel_mir_252		AATCGTTGGCGATGCCGGTAT		A08:15221970:15222157:-	-94	TATTTACTCTGATACCGGCATCGCCGACGATTCCAATAGCTGTGATCATCATTCATCAGTAATGGAATCAATCCAAAGGCATGTTCCATCAGCTATGCCCATCTCTCTTCCGGTCTCCTTGTGGTCTTGCCGGTCTCTCCGCCGGTATGGCTATTGGAATCGTTGGCGATGCCGGTATCAGGTAATTG
novel_mir_253		TCTGACACAGTACTACGACAC		A08:15367948:15368087:-	-24.7	CTCTGAGATTTCTGACACAGTACTACGACACTTTCCTTTCCGGAAAATGTAGTCTATTATAAGAAGAAAGAAACTATATGTTATGTGATTGAGTATTAGTAAAGAAGATGATATGATTATAGCGAGACTCCCTCTCGTTT
novel_mir_254		GCAGGCGCGCGGATGTATATTTT		A08:17744973:17745229:-	-49.5	TCATAAGTCAGGTATATATATCTGTGACTGATCGGAAAACTTGTATAAGAATAGTCAATTACAAGAAAATATTCGTTAAAGACAAAAAAAATGATTTTCTTTTGAAATACAATGTATCTAGCTAGAGAAGCGTTCACAAAAAATGATTGGTTCTAATTCTAATAACTCGTATAACAACTGATAAATGCGTCCTAAACATAAAACATCACTAGATTTTGACCCGCGCAGGCGCGCGGATGTATATTTTGAAAAATATG
novel_mir_254		GCAGGCGCGCGGATGTATATTTT		A09:4173673:4173782:-	-34.2	GATATTTGTGTATATATATGTGTGTATGTAAAGGTCAGGCTGGTAAAGGTATAAGTATTTACTAGATTTTGACCCGCGCAGGCGCGCGGATGTATATTTTGAAAAATATA
novel_mir_256		TTTTTAACCGCTGTTGGACAA		A09:9021187:9021309:+	-57.34	ACTACATATGTTTTTAACCGCTGTTGGACAAAGACTCATTTTTCATCAATTTTATGATCTTCTGATCGAAAAAGCCATTTAAAATGAGTCTTTATCCAACAGCAGTTAAAAATATTTGTGGTA
novel_mir_257		TCATTAATATCTGTTGTTCTTA		A09:12952176:12952306:+	-39.8	CAGAATAAAATTATGAGAATAACAGATTTAACTGACATTCAAGCAATATATCTAATAAATTTTCATGTTGATCGAGTATTTTCGATAGTCGCGTGCATGTCATTAATATCTGTTGTTCTTATAATTTTTCT
novel_mir_258		TTCATAGGACGGCTCAGATGATA		A09:13183922:13184062:+	-35.52	GGAGTGGATCTTCATAGGACGGCTCAGATGATACAATTAGGCGTAGATCTCATAAGAGAGGTAGTATTATCTGTTGTCGTCTATGTAATAAAAAAAGGTTGGATGAAAATTAACTGGAAATGAATAAATTGATTCATTTTT
novel_mir_259		GCCATGTCAGGACCGGCACTGC		A09:14222536:14222745:+	-50.7	GAACTTTTAATAAGTGTCTGTAAAATTGATTTGGGCCACACAAGCTATTTTTTGAATCACCTTTACATATTTTTTAAAAAAATTTCATGTCCGTATTAGTATAGCTAGTTCGTGTAATATAGCCAATTAAGCGTTTAGTTAAAATGGGCTATTTTTAAAAAAATTGCTTGTGGTCTTCGCCATGTCAGGACCGGCACTGCGGAGAAGAGT
novel_mir_26		TCGTTGACTGTACAATGTGCA		A01:11105091:11105434:-	-49.47	ATTTTTTTGGTGTAAATTGTTAAACTGTTAATAAAGAAATGGTAAACAAATGGTGAGAAATAAAAAGAAGTATCGGACACAATCTACACGTTCTTCTGCTTCACTCTAACACTTGTGCCCCTTCTCTTCTTTGTCTTCTTCCTTCTTCCTCCTTCCTCAAATTCGCTTCGTTCACCTTCAGATTCTCTTACCAGACACCAACTCAGATTCACTCCGACAATGGAAACATTCCGAACATTCCATCTCTTCCTTTTTCTCTCTCACTTAATCTTCTTGACGACACACACTACGCTTACGTCAGCAAACTCTCAGATCGTTGACTGTACAATGTGCACTTCTTGTGA
novel_mir_260		GCTACGTAGCGACTGAGCGGGAC		A09:15096942:15097033:+	-60.1	ACCAAATTGAATGCACGCTCGGTCGCTACGTAGCGACCGAGCGGTACGTGAGATCGGTCGCTACGTAGCGACTGAGCGGGACATGCGTTTGG
novel_mir_260		GCTACGTAGCGACTGAGCGGGAC		Scaffold000233:22389:22506:-	-47.7	ACGAGCACACATGGATTTGTGTCGTATCAATGTTTCAGAGGAGCTCGGTCGCTACTTAGCGAACAAACGGAACGCACGCTCGGTTGCTACGTAGCGACTGAGCGGGACTTGCGCTCGA
novel_mir_261		TCTGCTATCAACTTGTAGAGTC		A09:16520919:16521011:+	-43.9	GTTTTGATCTTCTGCTATCAACTTGTAGAGTCTTTATGTATCTTGATATTGTATATAGAAAGACTCTGCAAGTTATAGAAGAAGATCCAGACA
novel_mir_262		TAGCTCCAGACTCATTCACTCA		A09:16616086:16616208:+	-38	ATGTTGTGATTTGATCCAATTAGCTCCAGACTCATTCACTCACTTACCGAGTCACTAAAACAGGAATGAACTCGTTACATGAGTAAATGATGCGGGAGACTTATTGGATCTTAGATTCATTGC
novel_mir_263		CTAGAGTAGTGGAAGGATGGGTG		A09:20526430:20526513:+	-27.8	ACCTTTTTCGTCACACATCCGTTTAGAACTCCAGGGTTAAGCATGCTTGAGCTAGAGTAGTGGAAGGATGGGTGACCTACCGGA
novel_mir_264		TGTTCACAACTGCATAATCCA		A09:24862498:24862605:+	-34.8	CAAAATATAGTAAATTATGTAGTTATGAATAAACAAAAAATGAATTACTATATATATGCAGTAATGTGTTTTTTGTTTGTTCACAACTGCATAATCCACTCTACATAA
novel_mir_265		AGACACCATGACGAAGAAGCA		A09:27264831:27264984:+	-31.84	TTGAAGACTTTTCCGAAATCTCCCCTCTGCTTCTTGACGTCACTTGGATTCACTTCATATAAGATGGGTATCACCATTTGATCTAACTCTTCCTGGCACTTCATAATCTCCGCCAATTCGTCAAGACACCATGACGAAGAAGCATAGTTTTTAG
novel_mir_266		AGGAAGAAAACTGCTAAGGCCG		A09:27771874:27772154:+	-57.4	GCGTTTCTTGAGGAAGAAAACTGCTAAGGCCGCATGTCCTCATTCGAGTGAAGAAAACGGTCCATCACAATATGCTACGATTATGAATTACCTCTCTTTTGACAAATCAAGTCACATGAGCCTGTGAAGTTACTGAATAAATAGGAAAATGGATTTGTCAACATTTGCAGTTTTATCACAAATGAAAGGATGGAAAAGTAAAAAACATAATATTTCTTTTCAGCACAAGGCCATAACATAGTGAAATTGGGCATTTAGCTTTTTCGGCCCGTAAATTTGCA
novel_mir_267		AGAGAGATATAGTTAGAGGAC		A09:28046243:28046343:-	-54.6	CATTAGTGTAAGAGAGATATAGTTAGAGGACTTAATTGTAAATTCTGAACATTTACTAATTACAATTAAGTCCTCTAACTATATCTCTCTTACAATTAGTC
novel_mir_267		AGAGAGATATAGTTAGAGGAC		A09:28046244:28046350:+	-54.58	ACTAATTGTAAGAGAGATATAGTTAGAGGACTTAATTGTAATTAGTAAATGTTCAGAATTTACAATTAAGTCCTCTAACTATATCTCTCTTACACTAATGAATTGGA
novel_mir_27		ATTGGTTAAATTGTAGTTAGGTA		A01:11138209:11138395:-	-26.2	CTATTTTATTATTGGTTAAATTGTAGTTAGGTAAACAATTAATGATATTTTTTTTTAGAAATTAATTTTTTTTTAATCTATGTGCATAATCCTAAAGCGTCATATATAAAAAAAAAACAAAGTGAGTATTAACAATCAAACAAAAAGTAGAAAATACTACTACAATAGCTAACGAAAGATACAATAA
novel_mir_270		TCGACGGTGCTCTCGCGACGGTT		A09:32919544:32919625:+	-25.4	TCTCGATATCTCGACGGTGCTCTCGCGACGGTTCTCTCGATGGTGCTCTCGCGACGGTTCTCTCGACGGTGCTTTCTCGACA
novel_mir_271		TAGTTGGAAAAAGAAAAAGGCTA		A09:36230644:36230778:+	-32.8	TCTGCTTGTGTGCCCGTTGTTTTCGGGCTTTTGCTTTTTTTTATTGTCAGTGTGGGTTTTGTAACTCGGTATGTTTCTTGGGCTTGCCCTTTTTAATAAAACTAGTTGGAAAAAGAAAAAGGCTAATCAAGTTAA
novel_mir_272		TGAAACGGAGGGAGTACATTTTA		A09:1307438:1307665:-	-55.2	AGGTACATATCTCTTTATATACTCTTTTTGTTTCAAATTAGTTGTCATTCTAGAGTTTTGTATACATATTAAGAAACTAGTAAAATGTTCATATTTACCCTTGTTTGACCATTATAATTGCATAATATTTATTGTTTATCTTAAAACGACACTTATTTTGTAACAAAATTTTTTATGCTACAACGACAATTAATTTGAAACGGAGGGAGTACATTTTATTTTGTTCCA
novel_mir_273		TAGCCAAGGATGACTTGCCTA		A09:1483521:1483672:-	-54.7	TCATATTTGGTAGCCAAGGATGACTTGCCTACTTCTTTGAGAATTAAGATGGTCATGGTATCATGTTTGAAAGATGAATTTATATAGGTTATCTCAACTAATGATCTTGCTTATAAAGATATTAGGCAGTCTCCTTGGCTGCCCTTATATGT
novel_mir_273		TAGCCAAGGATGACTTGCCTA		A06:21585232:21585392:+	-60.8	TTCTATTTGGTAGCCAAGGATGACTTGCCTACTTCTTTGCGAAGGAAAATGGTCACGGTGTCATGTTTGAAAGTGAATATATATTTATAAGAGTATATCAATTAGTGACCATTTTGCGTATAAAAAGATATTAGGCAGTCTCCTTGGCTATCCTTATATGT
novel_mir_273		TAGCCAAGGATGACTTGCCTA		A02:21789088:21789375:-	-71.28	GTAACGGTTTCAGGCAGTCTCCTTGGCTATCTTGACATGCTTTTTTCTTCCATGTTATACCTTATTTCTTTGTATTTTTCGAGTCCAAATAATATTTTTTTCTATAAATTTACTACGAAAATCCCTTAAACAATCTCTAACAAAGTATGTTATTAGAAAACTACCACTTTTTGCATTTATTGCAAATGCATGTACGTGGTGAGTGTACGCATTGTTTAGAAGGAAATGTCAAAGATGAATAGAAGAATCATATTTGGTAGCCAAGGATGACTTGCCTATTTCTTTGAG
novel_mir_274		AGGAACGGATGGAGTATTTAT		A09:1788940:1789218:-	-54.29	TTCATTTCTAACAAATACTCCACATGTTCTTAAAAGATCCATATTCTACATTTTTCACACATTTTAATAAAACGCACTTAATTTGTATATTTTTTTGTGTTTATCTTTTTTACAATTTTAAGTCAATAAAAGATCAATTAGTGCAATTAAAATTTTTAAAGTTTGCAATTAGTTAATAAAACATGCATTGAAAATGTAAAAAATGAATTTTTTAGAAACAAATTTTTTTTCTAGAATATCTATCTTTAAGGAACGGATGGAGTATTTATACCTTATCCC
novel_mir_275		TGAAGTGGAGTAGAGTATAATG		A06:17944530:17944693:+	-80.6	TAGAATTGCATGAAGTGGAGTAGAGTATAATGCAGCCAAGGATGACTTGCCGGAGTGTTGTTCATCATGCATAAAAAATATTGATGATGATGATGGTGATGAACATAATTCTGGCAAGTTGTCCTTCGGCTACATTTTGCTCTCTTCTACTCATGCAAACTCTC
novel_mir_275		TGAAGTGGAGTAGAGTATAATG		A09:3003790:3003940:-	-75.2	TAGATTTGCATGAAGTGGAGTAGAGTATAATGCAGCCAAGGATGACTTGCCGGAGGGTCGTTCATCATGCATAATAATATTGGTGATGAACATAATTCTGGCAAGTTGCCCTTCGGCTACATTTTGCTCTCTTCTACTCATGCAAACTCTC
novel_mir_276		AGGAACAGAAGGAGTAGTATTTT		A09:3631561:3631829:-	-44	TCATACTTTCAGGAACAGAAGGAGTAGTATTTTAGAGATTTCATAGCTTTTTTTTTGTTATTTTGCATTATATTAAACTATTTTAAGTCATTTAACAAATATTTAATTATATATATTTTAGATATTTTTATTCCATTTTATTAGTTATTTAATATAAAATAAATGATTTTGCACATTTATTATAGCTGAATCGAATCCGCAAATCCGTAAAAATGAATCTAAACTAATTCAAAAATTACCACATACAAACTGTTTTTGATGCGGTATGT
novel_mir_277		GTTTGGTTCGGTTCGGTACGGTT		A09:4306806:4307162:-	-68.73	GTCTATTTTGGTTTGGTTCGGTTCGGTACGGTTCGGTTTTACCATATTGAACAGCCCTAATTAAAAGTTTTGAAAAAACGCGCCTAAATCGAAAAATCGCGAACTAATACGATTGGTTGGTTCACATACGACGGGGATCGCTAAACTTAAAACAATCACAGCCGTTGATAATACGAAAGATCTAACGAACGAAAACAATCTACGCTTCTTTTATATATAAACCAATCTCAGTCTCCAAGAAGCTCATCAGCAACAACCAAAACTCTCAGATTCAAAATCTCCTCTCTTTGCTAATCTTCCCTCAACCTCATGGCTCGTACCAAGCAAACGGCGAGAAAATCCACCGGAGGAAAGGCA
novel_mir_278		TGAGACATAAACTTCAAAAGGTA		A09:7888176:7888387:-	-100.23	GTGCTATTTTTGAGACATAAACTTCAAAAGGTACTATTATTGACAATTGCCCTATAATTAATAGTACATGATTGAATAGCGTAAGATGCGCATAAAATAACATGTACTTTCTATATTCCCTACAATTATTTACAGATTGATTATTTCTAAATTAGGAAAGGGCAATTGTCAATAATAGCACCTTTTGAAGTTTATGTCTCAAAAATAGCACT
novel_mir_279		TTCATTTTCTTGATCGCCACG		A09:8269741:8269959:-	-112.3	CGAGGGTTTCGGCTTCCTTCTTCATTTTCTTGATCGCCACGGTCATCACATTGCCACCAACGATCCAAGCTTGCACTCCTTGCACTCACCCTCACCCTCCTGTCCCGAAGCCTCCACATCAAGGTGGTGGTGGTGGTGGCGGCGGTGGTGGAGGCGGTGGCGGTGGAGGTGGAGGCGGTGGCGGTGGAGGGGGTGGAGGTGGAGGCGGCAATCCACCAC
novel_mir_28		GGAAGTCGTCTGGAAGTCGTCTA		A01:13050527:13050606:-	-47.92	TTAGTCGTCTGGAAGTCGTCTGGAAGTCGTCTAAAATATAATGCACTAGACGACTTCCAGGAAGTCTTCCAGACGACTTC
novel_mir_280		GGCGTGCGGGTCAAGCTCTAGTA		A09:11627106:11627213:-	-27.6	CACCCGCACAGGCGTGCGGGTCAAGCTCTAGTAAACATTAAAAGTGAATAAACACTTGATTCGACGATGAAGACTAACACTTGATTCATAACACTTGTGATAGAGGAA
novel_mir_282		TAAGTGGGCGACGACATGGAATA		A09:15956728:15957101:-	-88.6	CTTGGTCGAGTAAGTGGGCGACGACATGGAATAAGTGTGTGCGAGTGTAAGTAAATTTCAGAATTGTGTGTGTGAAATTCTCAAGGTTGATGATGCTTCTTGTGGAACTTAAATTAATATGTTTGCTAGGTTTGATGTAAACCGAAACCACTAGACCGTCTAGATGGGTAATCTTTGCTCAAAATGAAAGGAAATTACAATTCCACCCCTCTTGAAGCTTTTCGTGTCTTCTCATCTCAATTTCACAATCAGTTAACGGAAACGAATCTTGGAACAGCATCTCTTTCATCGTGTCCTCATTGTAGGGTAATCATCAGCGTCCATGTCCGGGAACACCAGTTGTACCGTGTACATAGGGAACGTGGACGAGCGAG
novel_mir_283		AGCAGATCCGGTTCCAACTTC		A09:17153617:17153754:-	-58.1	CTTTATCCCCAGCAGATCCGGTTCCAACTTCGCCCTCTTCGGCCTCGAACCCTCGCCTGGCAAAGAAGACGGGCCCGGTTCTTACGCCGGCATGCTCCGGGCCGCGATGTTCGAACCGGATACGCCGGAGAAGGGAGA
novel_mir_284		AATAAACCTGATTTTGTCGGTCA		A09:17532640:17532809:-	-19.3	GTATGAATTTTAACCATGTCATAAGTCTGGTTTCAGAGTACCTATACTATTAAAGCATAATCCTTCTTAGGATTATTCCCCTAACTTTTCCAATTAATTACAAAATTTTCCATTAACTTTTTCAGTGACTTTTTAATAATAAACCTGATTTTGTCGGTCAAAACAATAAA
novel_mir_285		CGAACCCGGGTTATTGAGATATA		A09:17823792:17823975:-	-35.9	AACTATGTACGCAATTTCAAACCCGTGGTTACAATTAGTCACAAATCTATATATTATAATAGTTGAGTTTTTGTTCACTCCTCAATTTGCCACATCAGCGTTTTGTGGGTCCCACTTTTAAAAAGTGTGAAAAACTATCAAATTCATGGTTCGAACCCGGGTTATTGAGATATAAACACTAGCA
novel_mir_286		ATGGTTAGAGATGGTTAGATATA		A09:20421414:20421721:-	-59.07	AAATAGGCAAATCGAATGGTTTTTAATTGGAAGTGAATTTGGCAAGAGATTAAACAAACAGACTGGTTTGTACTTGGGATATTTAATGTAATACATAATGTCCGGTTTAGAAAGATTCTTAAAGTTACAAAATTATTGACATATATTGGTTTTGGTTTTTAGGTTATTCATGTGAATTTGGCAATGGATTATACAAACTCTTGTTTCAATTTTGTTTTAAAGGATGTCATGTGTATATTAAGTTTGTGGTTTTGTGAAATATGAGTATGAGTCTAATGGTTAGAGATGGTTAGATATAAGGCAATTAG
novel_mir_287		AGATCATCCTGCGGCTTCATT		A09:21154451:21154724:-	-82.2	GTTTTGGGAGGCTGAAGCTGCCAGCATGATCTGGTAATCGCTACATACGACATATATACATACACATGATAATTTAATTTACTTCCACATATATCAATGTATCTCTCAAATAATATATAATCTTTTTTTTTTTTTTGCTAACATTTGGATCATATATAATCTTAGTGTTAAAAATGTGTTTTCTCCTCTTTTTCATGGATGCATGCATGTATGTGTGTGTATAAGTGTATAGATAGTGGTACCAGATCATCCTGCGGCTTCATTCACTCAAATC
novel_mir_288		CGAAAGGGAACACAGTAACGTCA		A09:22238974:22239049:-	-23.1	ATGATCGGTCTGCACCTTGTGTTCTCTCTCGGCCCGTACCTCACGAAAGGGAACACAGTAACGTCAGTACGAAGAG
novel_mir_289		TTTGGCGGGAAAATGCGTTTTTA		A09:23367011:23367248:-	-53.8	GTTGGAAAAATGAATTTTGTAGTTTTGGCAAGAAAATGTGGTTTTGTGGTTTTAGCGTGAAAACATGCTTTGTAGTTTTTTACACGACAACATGTTTTGTGGTTTTAATGGGATAAATACATTTTTGCGATTTTGACGGGAAAGTGCGGTTTTAGCGAGAAAATGTGTCTTTGTAGTTTTAACGAAAAAAAAACAGTTTCGCGATTTTGGCGGGAAAATGCGTTTTTATGGTTTTAGG
novel_mir_29		ACGACTCACCATTCGTCGGTA		A01:13284589:13284663:-	-42.3	TCGTCGGTAAATACCGACGGATTACGATTCGTCGGTAAATTCCGACGACTCACCATTCGTCGGTATGTTCCGACG
novel_mir_290		TGGGTTTGGATCTAGGACAAAGT		A09:24178528:24178626:-	-26.89	AGTTGTGGTTTGGGTTTGGATCTAGGACAAAGTACATATTTGATTTTTTTGTCGACTTGCGGTTTCTGTTCGATTACGGGTCCTATCCGAGACCCAGTT
novel_mir_291		TCTGGTTAGGTTAGTTTGGTCTG		A09:24931989:24932123:-	-37.6	TGGTTAATTGTCTGGTTAGGTTAGTTTGGTCTGGTTAAGAATGAGGGTATGAAAGCCAATAAACAGACATAAAGTGCTTGGCCAGCAGGAAGTGTCTTATTGTGCAATACATAAAGACATAAAATGCTTGGCCAG
novel_mir_292		ATTACGCTAAGAACCTCAATCTA		A09:26290975:26291161:-	-90.6	TTGCAGGTCTCTTAGGTTGGGGTTCTTAACGTAATATAAGATACAATATCTTAGTTTTTAACTAAAAAAAGTAATTAACAGACGTTTTTTATATCTCTTATTTAAGAGACGTTTCTTAGTTTTTTTAGTTAAAAGCTAAGAAATCATATCTTATATTACGCTAAGAACCTCAATCTAAGAATCTGCA
novel_mir_293		TATTGATGTTTCTGTTGTATT		A09:28218760:28218885:-	-72	TTCCATAGTAAGCATTCAAAATACAACAAAAACATCAATAAGTTCATAACAGTCCTGAAACAAACAAACATGACTGTTATGAACTTATTGATGTTTCTGTTGTATTTTGAATGCTTATTATGTAGT
novel_mir_294		TCATGGTGGTTGTGGTATTGATA		A09:28271076:28271288:-	-44.2	CACCCATAATTGTTAGCTTCTATGACTCTATGAACCATAAAAAATTTAGAATCAAAATCTTGGGGTTTTTTAGCTTATTGGGGAGAGAAAGTGAGAGATATGTTGTGTTTAGTTCACAAGAATGGAAAAAGAAGAAGGGTAAATCGATTTTGGGAGCATTAAGAGCTTCAAATTGGTTGTTCATGGTGGTTGTGGTATTGATATCAATGGCAA
novel_mir_295		CAGGTCAGGGGCTGTGATGGGG		A09:35288075:35288195:-	-37.7	TTGTTGCCTTCAGGTCAGGGGCTGTGATGGGGTTCCTTCTCGCCGCTAGTGGTCTGCTGGTGCTGTACATTACCATTAACGTGTTCAAGATCTATTACGGTGATGACTGGGAAGGTCTTTT
novel_mir_296		AGGGACAAGCCATCAAGATCTC		A09:37105730:37106074:-	-99.2	TCTATTGAAAAGGGACAAGCCATCAAGATCTCACTAAGCAATTCTGCATCACCTATTCTAGCCACATGGTGCAAAGGGGTAATCCTCCCTCTTCCCATGATTCTGACTAAGCTTCTGTCGATTGCTATAAACCCTCTAACCATTCTCATGTGGTTGTTTTGCAGGGCTAAATTGACTGGGGTGAAGCCTGACACGTTTAGCTTCAATGCAAGCGACGGCTTAAGAGTCACTAGTTCCATCGCAAAATGGGTTTTCCCGTTTTCAGCCGCCACGTGTAGTGGCGTCTCACAGAAAGGCACTTCATCAAAGTGGTCTAGAATGTTTTGTTCCTCAGCTATCAGTTTA
novel_mir_297		GAGAGTGTAGAGAGAGATAGGAA		A10:3305473:3305611:+	-25	TCGCGATGTAAGCCATTTTTTTCTGCGTTTTCATTGTCTTTTCGAGTTAAAATAATGGGCTTATTTGCTAAATAACCAAAAAAATAAGGGAAATTAGATTTTTAGAGAGAGTGTAGAGAGAGATAGGAAAATAAAGTAG
novel_mir_298		TAGGATTTGGATATGGTTTGGTT		A05:3947910:3948059:-	-38	TATGGTAAAACCGAACCGTACCGAACCGAACCGAACTGAACCGAACTGAAATAGACAATATGATGTAGTTTTGGTATATACCATATAAACCGAATGGATATGATTTTATAAAAACCGTAGGATTTGGATATGGTTTGGTTTATAGCCGAT
novel_mir_298		TAGGATTTGGATATGGTTTGGTT		A09:24423675:24423810:-	-42.4	ATATGGTAAAACCAAACCGTACCGAACCGAACCGAACTAGACAATATGGTTTGGTTTTGGTATATACCATATAAACCGAATAGATATAATTTTATAAAGACCGTAGGATTTGGATATGGTTTGGTTATAACCGATT
novel_mir_298		TAGGATTTGGATATGGTTTGGTT		A10:5815544:5815680:+	-43.4	TATGGTAAAACCGGAACCGAACCGAAATAGACAATATGGTTTGGTTTTGGTATGGTTTTGGTATATACCATATAAACCGAATGGATATAATTTTATAAAAACCGTAGGATTTGGATATGGTTTGGTTTATAACCGAT
novel_mir_299		GTGGAGATGATGAAGACGGTTCA		A10:13951813:13952071:+	-73.1	TTGGTAAAGAGTGGAGATGATGAAGACGGTTCAAGAGATGAAGAAGAAGAAGAACAGAAACGTCTGGAAGATGAAGAGCTACGACTGGTCACAACCATGTCCTTTTTTTCTCATGATTTTTTTTTTCAATCTCGATCTTGTTCCCGATTGGCGATATAAGGAAAGAGACGGAATCAAAAATATCAGAGTGACTTTATGTAAATGAGAAGAACAACAGAACCAAACGAATCGTCTTCATCATATCTATGTGATAACCAAA
novel_mir_30		GTATTTGTTTTAAAGGTCCGGTA		A01:14439848:14439996:-	-18.3	CAACTGGTCAGTGCTATTGTCTTCTTATGAGAAATACATACATTCGTTTAAAACTCATTAAAGCCCAAATACTCAGAACCGTCACTCATTTTATAGTTATTTCTACAAGTCTTCATGTATTTGTTTTAAAGGTCCGGTAAGACCAACAA
novel_mir_300		GGAGGCAGCGGTTGATCGATC		A10:14289211:14289316:+	-38	GAAAGATGCTGGAGGCAGCGGTTGATCGATCTCTTTGTGGGAATTTTTGAAAAACAAAATTAAAAGCATGAACAGATCGATAAACCTGTGCATCCAGCGGTCGCCT
novel_mir_302		TGAAGATCGATTGTAGGCGGTTA		A10:722492:722631:-	-40.6	GTCGAAGGCTTGAAGATCGATTGTAGGCGGTTAATCTCTTCGACGATTCGTAGATCCACCACATCTGACTTCGCGACTCTAACTTTGCGTAGTCTATTATGGTTGAACGGCTTGTCTCGGTTTCATCTTCCTTGTCGACG
novel_mir_303		GCCCGTATAGCTCAGTGGTAG		A10:1122797:1122885:-	-23.3	TAATGACGATTGTTGTAGTATATGGGTATAAGCTTATTAGTGGGAAAATGTTACCAAAGCCCGTATAGCTCAGTGGTAGAGCGTCAGTC
novel_mir_304		AGGGAAACTCAACATTGGCAA		A10:4661614:4661729:-	-49.3	AACGAGTGAAAGGGAAACTCAACATTGGCAAGGAAACTATAATCAGTGAGACAATATTATTGCTCACAAGATTGAAGTTGAGTCTTTGCCAAAGGAGGGTTGCCCTTTTACTGTTT
novel_mir_305		AAGACTTTCAGAAGACTTCTATA		A10:4737093:4737461:-	-144.34	CGGAAAAAACTTATATAGAAGTCTTCTGGAAGTTTTCCCGAAGTCTTCTTACTGTCACAAGAAGTCTGCGTGGGTTACTTTTGCAATTGAAAAATAATAGTGAAACATTTAATATTAATGAAAAGATTTCTTGAGAATTCTTCTCGAAGAAGACTTCTTTAGAAGTTAAAGAAGTCTTCTCAATTTTTATTCCGGGGTTTGGATAAAACTTTGGTTACGAAAGAAAACTTCTAGAGAAGTCATCTCTGGAAAAGTCAAATATTAGTCAATTGCAAAAGTATCTCAGGTAAACTTCTTACAACATTGAGAAGACTTTCAGAAGGAAGTCTTCATGAGAAGACTTTCAGAAGACTTCTATAGAATTCTTCC
novel_mir_306		ACTAGATTTTGATCCGCGCTTAT		A10:4871737:4871940:-	-58.84	CCGTGCTATTAAGGGCGGGTCAAAATCTAGTTAGTATTACAAAAAAATAATTAATATCAGCTCAACATAATTATCATGGTATATATATATATATAATATTAACTGGTGAAATTGGGAGAAATTTTAGTTGTTTACTACTCCCGTACCTTGAACTCTGTATTTTAATATTAACTAGATTTTGATCCGCGCTTATAAAATGCAGAA
novel_mir_307		CTGGAGTAGTGAAAAGATGGATG		A10:5076890:5076967:-	-24	TCCGTCATACATCCCTTTAGAACTCTAGAGTTAAGCGTGCTTAGGCTGGAGTAGTGAAAAGATGGATGATCTATCGGG
novel_mir_308		ATTGGTTGATTTGTGGTTAGGTG		A10:5305812:5306113:-	-49.77	TTATTTAGTTATTGGTTGATTTGTGGTTAGGTGAATACGTATTGATATTTTTATTTTGATTTTTTTTTTAAATTTATTTTTATTAATTTATATGTGTGACTTTAAAATTTCAATTATATCTAGTTAAATGAAAAGGCTTGGAAAATCATAATTTGAAGTGCTAAATCATTATCCTTCTGTTTCATTTTAATTATTATTTTAGACTTGGTACACAGATTAAGAAAATATTTAATTTTATATATTTATTAAATATAAATATCATTCTTAATATACATAACAAAATTTCAACCGATAGAAAATAT
novel_mir_309		ATGGGTGTGTGGTGGGTGGAT		A10:7254167:7254310:-	-39.7	ACCGCTCGTGTTTGGACCATCGAACCACACGGTCATGTAATTTCTTTGCCTTTGGTCTCCAAAGTTTGTGTCTTTATGATTTTTACATATGGAAAAAGTAATGATTTTTATTAATGGGTGTGTGGTGGGTGGATACAGAGTAAG
novel_mir_31		CCCGGATCCTGATAAAGATAGTA		A01:14638819:14638944:-	-35.2	ATTTATTTATTTTAAGAATCTAAATCCGGATCCGGATATCCGCTGGATATTACAATTTTTAGAAGAATATCCGATACCCGGATATCCGAGAACCCCGGATCCTGATAAAGATAGTAAAATTATGGA
novel_mir_310		TTAGCGGAATATAAGAATCGGTT		A10:9677309:9677401:-	-44.3	GGTAGGGTTCTTAGCGGAATATAAGAATCGGTTTTTAGCATTTTTAGTTAAAAGTTAAAAACGGGGTTTTTATATTCCGTTAAGAATCCCACG
novel_mir_311		ATATATATGTATGTAGTTGTG		A10:13078259:13078378:-	-33	TGTATATATTATATATATGTATGTAGTTGTGGAATCCACTAAATAGTATAGAACTCCTAGTCTCTTATCCGAAAATTCTAAAAACTTTCATAACTACGTATACATATACAATATATACAT
novel_mir_312		TACGGAAGTTTTGAAGATAATTA		Scaffold000096:664809:665050:-	-80.02	CCCGCTATTCTAATTCATCGATCAAACTTCGCGGATTAGAAACCGCGGAAAACTCGTAGTAAACGTGTCGAGTCGGAAGACGGCCCAAAGGGACCTAAAACACGACTCGAGGCCCATCCTACGATTTTCCTAATCAAAAGCCCGTAAACCACAGCCTGGTTTACGCTTGGTCCACAAGGAAGGATAAATGTCAAGTTTCCGCGGATAAATACGGAAGTTTTGAAGATAATTATGAAGATCGG
novel_mir_313		AAATGGAGTAAGAACACAAAAT		Scaffold000100:853102:853199:+	-38.2	ATGGAGTGAGAAATGGAGTAAGAACACAAAATTAAAAAATCACTCTATTTATGGAGTAATCTTTTAATTTTTGTTCATATTCCATTTCCAATTCTATT
novel_mir_314		TGAACCCTTGAATAAATCATA		Scaffold000111:491497:491599:-	-61.1	GGGTAAACTCTGAACCCTTGAATAAATCATAAACTCTAGGGTTTAATTTTAAATATTTTTGATTTAGAGTTTATGATTTATTCAAGGGTTCAGGGTTTATCCA
novel_mir_315		AGGGCGGGTATATTTTTGTTTTA		Scaffold000111:339782:339975:-	-43.9	CGCCCTTCCAAGGGCGGGTATATTTTTGTTTTATTTTATTTTTAATTTTAATTTTATGTTTGTGTTGTTTTAATCATATTTGTGTTAAATGTTACTTTAATATAATTTTTGATAACTATATTACATATGTCAAATTGCATAACTGTGCATTTGTGAGATGATGCAAGAAGCTCTGCAATGTCTTTCTGAGGGAA
novel_mir_316		AAGTAGACCGGTTGTATTATCTA		Scaffold000140:245789:245881:+	-20.4	TTTAGTTAGTTTTGAAATATGACACCGGTTTAGTGTTTTTAGATGATGTTGGTTTAGTTTAAGTAGACCGGTTGTATTATCTAAGTAGCGTTT
novel_mir_317		TGAACTGGAGTAGTGGAAGGATA		Scaffold000140:238150:238347:-	-51.5	GTGGGAGACCTATTAGCCATGGGCGGTCAGGGTTATATAAATTGTAACATACCGGTTTGTGGTTTATGAAAAGGCTTAAAAGAATCGATTTAGATACCTATGTCACCAAAGTGCAGTTACGTTTTCCGTCGCACATCCGTTTAGAACAGCAAGGTTAACCGTGCTTGAACTGGAGTAGTGGAAGGATAGGTGAATGAT
novel_mir_318		GCGGGACGGACGCTCGGTCGCTA		Scaffold000141:497:594:+	-58.8	GGTCACTACGTAACGACCGAGCGGAACGGACGCTCGGTCGCTACATAGTGACCGAGCGGGACGGACGCTCGGTCGCTACATAGCGATCGAGCTTGGCT
novel_mir_319		GATCATGCGGTCGTTCTACCA		Scaffold000141:312109:312290:+	-54.51	TGCCTCATTCGGTAGACCCGACCGAAAACGAGGCATGGTGGGTTGCGTGTTATGGTTCGATCACACCTCCGAAATAGAAGTCGTTCCCGGTTATGAACCATCGTTTGGTCGAAGAAGGTGCACCAAATAGGAGCATTAGCGAATTTCTTGGGATCATGCGGTCGTTCTACCAAATTCCGGAT
novel_mir_32		TCGGCAGTGAACACAAACGGA		A01:15705339:15705492:-	-49.7	GAGGAGGTCGTCGGCAGTGAACACAAACGGACCATCGAAATGGACTAGCTTTCCTCCCATCTCACCTCCTGCTGTTGCTGCAGCAGTTGCGGTTGCTGTCTTTGCGGTGATCTTGTCCTTGCCGTCTTTTTGTTTCAAGGCTGCACGTTTCTTG
novel_mir_320		TGGTAGAACGACCGCATGATC		Scaffold000141:150563:150737:-	-52.6	ATCCGGAATTTGGTAGAACGACCGCATGATCCCAAGAAATTCGCTAGTGCTCCTACTTGGTGCACCTTCTTCGACCAAACGATGGTTCATAACTAGGAATGATTTCTCGTTGGGAGGTGTGATCGAACCATAACTCGCAACCCACCATGCCTCGTTCTCAGCCAGGTTTACTGAA
novel_mir_320		TGGTAGAACGACCGCATGATC		Scaffold000170:21016:21192:+	-58.3	GTTTGGAATTTGGTAGAACGACCGCATGATCCAAAGAAATTCGCTAGTGCTCCTACTCGGTGCACCTTCATCGACCAACCGATGGTTCATAACCGGGAACGACTTCTCGTTGGGAGGCATGATCGAAGCATTCCTCGCAACCCACCATGCTTCGTTCTCGGCCGGATCTACCGAATG
novel_mir_321		TAAAAGAATTAGATTTGTAGGTA		Scaffold000149:339543:339811:+	-48.26	TATTCTTATATAAAAGAATTAGATTTGTAGGTAAAGAATTATTAGAATTTTTTATGTTTTCTAAAATCTACACAAAAACATTTGCAAAATATCTTTATGATAAAAGCATTTCCGATCATTCCATTGGTCATACACGAAAAAAAACAGTTTTTATTTCTTAAAAGCTAGCGTATTTCCGTTTTTTTCATGTGTTAAAATAAAATATAAAGTAATTCTACAACCAATTATCTGATTAATTATAATATTGTTTTTCTTTCTGTAAGAGAAAT
novel_mir_322		TTTAGAACTCCAATGGGTAGA		Scaffold000149:228163:228256:-	-61.2	GGGGGGGGGTTCTACCCATTGGAGTTTTGAACTTGCTATATATGTATATGTATATATGGCAATTTTAGAACTCCAATGGGTAGAACCCCATTGG
novel_mir_323		AAAGAAGAAAAATGACCGGCT		Scaffold000155:50064:50277:+	-24.82	AACAACCTCCAAAGAAGAAAAATGACCGGCTTAATAGGTTAAAAACAGTTTTGTTTTTCAAATAATAATTATTTAATTAATAAATAAACAAAATATTTAATAAAAATCGAAAAATTTAACAAAAAAAACTTATAAAATAAAAAAAATTGAGAAAAATAAATAAAGATTTAGAAAATAACTGAGTGTTGATCAAAATTTTTTTTTGAAAATGAAT
novel_mir_324		GTGCGTTGTCGCTTGTGGTTC		Scaffold000155:77821:77934:+	-44	ACGGTGGAATTTCGGGTTCCTCGTCGAGGGGAACGCGCTAGTAGCCCCTGGAGGGTTACTTTACTTGTTACGAAGCGTTCGTAGTGCGTTGTCGCTTGTGGTTCCTGATTCCCG
novel_mir_324		GTGCGTTGTCGCTTGTGGTTC		Scaffold000169:257268:257377:-	-42.3	GTGGAATTCCGGGTTCCACATCGAGGGGAGCGCGCTAATAGCCCCCCGGAGGGTTACTTTTTGCTACGAAGCGTTCGTAGTGCGTTGTCGCTTGTGGTTCCCGATTCTCG
novel_mir_324		GTGCGTTGTCGCTTGTGGTTC		Scaffold000224:10455:10569:-	-40.1	ACGGTGGAGTTCCGGGTTCCTCATCGAGGGGAGTGCGCTAATAGCCCTCCGGAAGGTTACTTCACTTAATACGAGGCGTTCGTAGTGCGTTGTCGCTTGTGGTTCCCAATCCCCG
novel_mir_325		TGTTAATCGGTTTCGCAGGGC		Scaffold000155:78771:78854:+	-25.7	GCTTATAACGTGTTAATCGGTTTCGCAGGGCCTCAACTTGCTTGGCTCGGCCATTGGGAGGCCATGGTCTATCGTTTTAAAGCG
novel_mir_326		AAAGGATGAGTATATTTTTTGT		Scaffold000162:316044:316322:+	-51.44	ACCCGTCTTTAAAGGATGAGTATATTTTTTGTTAATTTTTTTTTTAGAAATTTGACTTTTCATATTTCTTTTTTTTGTAATTATATTTGTGTTTTTTTGTAATCATATTTGTGTATAATTGTTTTTTAAATTTTTAGTAAGGGGTTTTGATAATTGTAATGAATGTGTGATGTTGCATAACTACACACTTGTGCGATAGTTATTTCACTCGTTAATTTTAAATTTTATTCCCAAACAGTTAATTTAATAAGTTAATATATTCATATTTTAGATTTGTAA
novel_mir_327		GGCAAGTTGCCCTTGGCTATA		Scaffold000164:238960:239151:-	-63.9	CCAAAGTAGTGTGCAGCCAAGGATGACTTGCCGATTTATAATATCTTTATAAAAACTTTGTTAAGATATTTTTTTTTTTCAAATTCATTGGTTTTGAGAAGTTAGGAAGGAATAATTAGGATATACAATTATTTCGCATTTTAAAGAAAATTAACATGATCGGCAAGTTGCCCTTGGCTATACGCTTCTTTG
novel_mir_328		TGGAACTGAGAGGCACGAGTC		Scaffold000169:255939:256218:+	-94.26	TCGGGAAACCTGGTCGCGACCTCCTCAGTATCAGGGGAAACCGGGATGGAATCCCAGAATCCTTGGATCCTCCCATCAATCGAGGGAATGAGCGCCTCAGCGTGAGCATGTTCGTTCTTGGCGCTCTTCATTAAACTCATTTCCTTCTCGAAAACGTAGTCGTCGGCTCGCGTCCTCAAATGACTTCCGACTGAACCACGGAAATCGCCCACCAAGGTAAAGGCGTCCTTGAGGTTCCCATACTTGACCTGGAACTGAGAGGCACGAGTCTTCATCCCCT
novel_mir_329		TCTTGGTGACATAGAGTTTTC		Scaffold000170:219957:220021:+	-27	AGGATATCGATCTTGGTGACATAGAGTTTTCAATGGATGATTCTATGCTTCCGGGATGGGATCCA
novel_mir_33		ATGAGTCTGTAATGTTGTCGACA		A01:18055146:18055369:-	-32.13	CAGAGTCTATATGAGTCTGTAATGTTGTCGACAAAAAAAAAAAAAAAAAAACTATTCTTTCTTTCTTCAAAGTTTTTTTTAATACTAAAGTTTTTATAATAAGAACTATAATTTATTCTAATTCACTTTAACAATTATTTCTATTATTTTTAATTTTCAATATTTAGATTAATAAAACTAAAAGGAATAAATGTTTTGACTATTATACGCAGTATATAACTTAC
novel_mir_33		ATGAGTCTGTAATGTTGTCGACA		A06:14206534:14206688:-	-36.6	CAGGGTCAATATGAGTCTGTAATGTTGTCGACAAAAAAAAAATCTACATTTTCTCTCTCAATTTTTTTAAATTATTATTTTTTGTTAAAAGACTATAGTGAGAGATCATCACTTCATGTGTTTTTTTTTGACAACATAAGAGGCTATTAGCCTAT
novel_mir_330		TCTGTTGATGTATGAATTGGCCG		Scaffold000206:78276:78638:+	-84.14	ACCGCGGTCATCTGTTGATGTATGAATTGGCCGTTTTCCCTCTTATAAAGTTGGTCTGCTGAGTTCCACGTCATCTGATGCCTTCTCTCATTTCTCTCCCTCCACACATGGTAGACAGTCATCTGAAATACCATCTTAAGCAGAATAGAGTCAAGCCTGTGACGCCTATAACCTGCAACCATCTTCATCGTTTCACTCCAATCAGGGTTTGTTCTTCTTCCAAAGAATCATCGCACCAGTTTTTCCCAGATAGTAAAACATTAAGGATTGGCATCCTTCCCCTCACCTTATCAATCAGTGGCTCATACTCTTGAGCCGTCAGCGATTTGGTTGTTAATGGCATTCCCAGGTAACATATCGGTA
novel_mir_331		TTTGGCCCGAGCTCGGTCGCT		Scaffold000211:54363:54500:+	-116.7	GCGACCGAGCTTTGGCCCGAGCTCGGTCGCTACGTAGCGACCGAGCTTTGGCTTGAGCTCGGTTGCTACGTAGCGACCGAGCGGGACGATTGCTCGGTCGCTACGTAGCGACCGAGCTTTGGCTTGAGCTCGGTTGCT
novel_mir_332		TTCCTCGGAATCTCCTCGGTA		Scaffold000228:9653:9765:-	-50.8	TAGATTCTTTTTCCTCGGAATCTCCTCGGTATATTCCGAGGAAATTCCGAGGAACTTTGGGTTTTCAATCGAGAAGATCTATTCCGAGGAAATTCCGAGGAAAACCTTTCTGC
novel_mir_333		TGTATGTTTGTCGATCGATGGTA		Scaffold000241:16582:16654:-	-23	TCGATGCACATGTATGTTTGTCGATCGATGGTAAGTAATTATGATCGACCGATGTTACTCTTCAAGCGTCGAT
novel_mir_334		AAGCGGAGTCGCGGCTATCTG		Scaffold000279:5909:5979:-	-21.3	TTTCCAACCCAAGCGGAGTCGCGGCTATCTGGAGATGTCAAAAGCAGTCGCGGCTATGCTTCCTTATAGAG
novel_mir_335		CTGACCCATCTTGCAGTCGAG		Scaffold000293:24415:24548:+	-47.2	GTTCCCGGTCCTGACCCATCTTGCAGTCGAGAAAGGGGCACCAAGCAGGAGTACCGACGAGTTCCTCGAGAGCATGCGGTCGTTCTCCCGCATTCCGAGCACGGTGGAGTTATGGGTTCCTCGTCGAGGGGAAA
novel_mir_336		GAGATGGATACAGAGACGGACTT		Scaffold000309:28072:28350:+	-97.9	TTGATTGTCTGAGATGGATACAGAGACGGACTTCTGTATGCCGGATTATTTGGAGGTTACGGTCAGCTATAGTCGACCGGTTGACGCGTAACCCAGGTGGTCGATAAATCGTCTACGGGCGTGTGTTACCGAGCACTTGTTCGGTGTGTGTATGAACCGAGCACATTTTCGGTGGTGTTTGGCCTGTTAGTGGGCAGCGGGTGTGCACCTCGCTAGGACTGTTGTATGATCTTTGGGTACTTTAGGTACCGTGTTTGTAATGTGTTAGGATTAAATTAT
novel_mir_337		CGTTTAGGCGACTGTGGGGGGTA		Scaffold000416:12203:12529:+	-104.4	TGCCTTCCCTCGTTTAGGCGACTGTGGGGGGTAGGAGGGAATCGTGAATGATCACTCGTTGTTTTCTTGCCACCCGTTTTTTACTTTATATCTGAACGATGTCTATTTTGCAGTGCACAACCCCATTCCTCCTTTTCCGAAAGATCTGTGCGTCGTCCGAAACCTTCTCCGTGGTGGTCCCCTGTTTTGGGGTTGCTTCTCTCCCGAGAGGGTCCGTGCTGCGGTCGATACTCATCGATCTCGTTTCAGCTCGTCGATTGATGATGACATGGGGGAGTTTTTCGAAGATACCTCCTCGCCTGCTGTCTATGCCACTGGGCAGAGCAG
novel_mir_338		AGGAGTCCTAGGCGAGGAGCATA		Scaffold000878:1487:1628:-	-30.1	TATAAGGAGTCCTAGGCGAGGAGCATAGACAGAATTATTTTCAGAGCAAACTTACCACCTAGAGCAATTTTAGGCAATTTTCCGTTTTTTGTTATTTCGAGCTGCGACTCAATTAGGTTTAGCCGTCTTAGGGTTGCTAGAA
novel_mir_339		CAGGATATTGAGAGCAGCCA		Scaffold001544:115:263:-	-42.1	TTACATCTAATTTGCTGTATTTCTATATGCCTGAATTTGCATCTAACTTGCTGTCTGTTAAGAAATGCACAATTGATTTTAATTGCAATGTTATATTCAGTACTAATGATGTAAAGTTTCAGGATATTGAGAGCAGCCAATTGATTGTA
novel_mir_34		AGAACTTGGTGTAACTTAGGATA		A01:18461119:18461284:-	-25.3	GAACTATCATTATTTTCCTTGCACTATAGGGTTTCTCAATCTTCATAATTGCCTTAAGAAATAGAACTTCTTCTTTTAACACACTAAATTTGTTGTTTGTGTTTATGTTACTTGGTTTGTTATTTATGTTCGTAGAACTTGGTGTAACTTAGGATAACTTTGGTTA
novel_mir_340		TTGGGTTTAGGGTCTAGGATTTA		Scaffold001622:167:316:+	-58.8	ACCCTAAACCAAATCCTAGACCCTAAACCCAAACCGTATACCCTAAACCCCAATCTTAGACTTAAAGCTCAAACCGTAAACTCTAAACCCAAACCCAAAACCTAGGCGCTATAAGGTTTGGGTTTAGGGTCTAGGATTTAGGTTTAGAAT
novel_mir_341		CCGGCTTGACTGGTCAACGGCTT		Scaffold002620:83:215:-	-69.3	ACTAACCAAACCGGCTTGACTGGTCAACGGCTTGACTCGCTGAGTCAACTCGGCCGAGTCACCGACTTACCGGCGAGTCGACCGGCGAGCCGCCGTGGACCGGTCGCCGGAGGCGGCCAACGACGGTGGTAGC
novel_mir_342		AAAGGTGGGTACGTTTCTGCATA		Scaffold012169:1:93:-	-26.92	CACCCCCTCAAAAGGTGGGTACGTTTCTGCATAAAATTGGGTTTTGATTTTAGCATTTTGATAATTAGTATGCGAAACGTGACACCCACCCAC
novel_mir_343		CGGGGCAATGAACATTCGGCG		Scaffold025992:41:120:+	-23.5	TTGGTGTTAACGGGGCAATGAACATTCGGCGGAAGAGTGGTGATTGGAATGCTAGTGTTTGTAGGCTCTGTGCTCGCGCA
novel_mir_344		CCTTCCCGTGGACTGTTTGGGTG		Scaffold040150:5:100:+	-38.3	ACACACAGGATGTCCATGGCTGGCCCTCCGGACCCCTATCAGCACGGTGCTCCCTGGACTCAGCCTGCTGGGCCTTCCCGTGGACTGTTTGGGTGA
novel_mir_345		TTTGATCATGAATGAATGGAATA		A01:2272597:2272876:+	-45.71	CCACTATTATTTTGATCATGAATGAATGGAATAGATTTATTCCATGTTTTTTAATATTTCATTTCTTTCATTCCATTCCTTTTATTTCATTCCTTTTTATCCCACTAATTCCATTATACATTAACCAAAAGATCATGTGATTTTATCACGTTGTTTGTAGATTAGTATTTCATTAAATAAATTGATTTTATGAGAAATATGTTACTCAAAACTTGTAAAAGCTTACTTATAAATTTAATCCGTCATTACGTAGTACACGTAATTAACAATGCCTGGTGGG
novel_mir_346		AAGCTAGATGGACTTTCAACCTA		A01:14624649:14624730:+	-36.6	ATACCATGGTAAGCTAGATGGACTTTCAACCTAAAACCAATTGGTTTTAGATTGGAAGCACATCTAGCTTAACACAAAGATC
novel_mir_347		TTTGGAAACGTAGAAGCGAATTT		A01:19182217:19182294:+	-18.7	CAGGGTTGCGTTTGGAAACGTAGAAGCGAATTTTTAAAAATATTTAGGAAGCGGATACGTTTTGGAAGCGTATATATA
novel_mir_347		TTTGGAAACGTAGAAGCGAATTT		A03:10199835:10199912:+	-19.5	AGCAGAAGCGTTTGGAAACGTAGAAGCGAATTTTTAAAAATATTTAGGAAGCGGATACGTTTTGGAAGCGTTTATATA
novel_mir_348		TGAAGGAATAGAGAGTGGAAT		A01:23737368:23737536:+	-78.6	AGGTCTTGCATGAAGGAATAGAGAGTGGAATTGAGCCAAGGATGACTTGCCGGTTTATATACAATCGGTTCATGAACCATTGTTTTGGTCACATACTCAGCCCTTTGGTTGTGTCTGGCAAGTTGACCTTGGCTCTGTTTCGTTCTCTATTTCTCCATGTTAGATTCCA
novel_mir_349		GACTCTCTGTCGGCGCGGTGGTA		A01:685004:685083:-	-26.8	CGGAGGACATGATAGCTTCACAGACGACTGCCAGAGGTCGCAGGTTCGACTCTCTGTCGGCGCGGTGGTACTATGACTCT
novel_mir_35		AAGAGACCGGAGTTAATCAT		A01:25160050:25160250:-	-60.2	AAGTAAAAGCATGATTAACTCCAATTTTTTATTTGAGATTTTTAACTCATGATTTAACACTTTTTATATATTTTTTGGCTAAAAACGTCTCTTATATCTCTTATATAAAAGATAGTTTTTAGTTTTTTTTCGTTAAGTACTATCTGTTAGCCGAAGCTAAGAATCTCAATTAAGAGACCGGAGTTAATCATGCTTAACCCA
novel_mir_350		AGATAGAGCAGTGAGCACGCAA		A03:28522298:28522393:+	-50.5	GGAATCTGACAGATAGAGCAGTGAGCACGCAAGAGAAGCAAATGCATCGAACATGCAAAGTGCCTTTGTGTGCTCACTCTCTTCTGTCAGTTTCTA
novel_mir_350		AGATAGAGCAGTGAGCACGCAA		A01:2836913:2837008:-	-49.9	GGAATCTGACAGATAGAGCAGTGAGCACGCAAGAGAAGCAAATGCATCGAACATGCAAAGTGCCTTTGTGTGCTCACTCTCTTCTGTCAGTTTCTT
novel_mir_351		AAGCTCGGTCGCTACGTAGCA		A01:8921606:8921742:-	-93.6	CCCGCTCGGTCGCTATGTAGCGACCGAGCTCGAGCCAAGATTGATCGCTACGTAGCGACCGAGCGCGCGTCCCACTTGGTCGCTATGTAGCGACCGAGCTCGAGCCAAGCTCGGTCGCTACGTAGCAATCGAGCGTC
novel_mir_351		AAGCTCGGTCGCTACGTAGCA		A02:13448084:13448170:+	-61.2	AGCTTGAGCCAAGCTCGGTCGCTACGTAGCAACCGAGCGTCCGTCCTGCTCAGTCGCTACGTAGCGACCGAGCTTTGGCTCGAACTC
novel_mir_351		AAGCTCGGTCGCTACGTAGCA		A08:4995440:4995534:-	-46.01	AGTTCGAGCCAAGCTCGGTCGCTACGTAGCAAACGAGTGCGAGCCAAGCTGAGTCGCTACGTAGCGACCGAGCTCGAAGCCAAGCTTGGTCGCTA
novel_mir_351		AAGCTCGGTCGCTACGTAGCA		Scaffold000170:94837:94920:-	-49	AGCTCGAGCCAAGCTCGGTCGCTACGTAGCAACCAAGCATCCGTCTCGGTCGCTACGTAGCGACCGAGCGTCCGTCTCGGTCTC
novel_mir_351		AAGCTCGGTCGCTACGTAGCA		Scaffold036362:1:72:-	-43.8	AGCCCAAGACAAGCTCGGTCGCTACGTAGCAACCGAGAACACATACTGCTCGGTCGCTACGTAGCGACCGAG
novel_mir_352		TCGGATTGTAAGCATATAGTATA		A01:9069970:9070187:-	-40.84	TTCATAAAACGTTGCATTATAATACGATTTGATATTAGTTTAAAAATGTTCATAAAATGTTGCATTATAATTCACATAAACAAAAATGTTCATAAAACAACTTGATAGATGTCGAACTTATTTTGTTGCCTTTTACAACAAAGTTAATATTCTGGCTGTCATAAATGCCCGTTTTTTTTTTCAAATCGGATTGTAAGCATATAGTATAATGTATATGA
novel_mir_353		GCGGTTTGAAGCGGTTTAGAACA		A01:11906161:11906238:-	-29.9	GAGAATCGGAGCGGTTTGAAGCGGTTTAGAACAATTTGAGTGATTGTTGCAAACCGCCGACAACCGCTACCAACCGCA
novel_mir_354		TTGAAGCGATTTGTAGCGGTTTA		A01:12237470:12237578:-	-37.8	TTGGTGCAGTTTGAAGCGATTTGTAGCGGTTTATATGATTGTTTCAAAACGATGTCAACCGCTACCAACCGCAAAAGCTGCGTTTGCGGGTGATAGCGGAAAAACCAGT
novel_mir_355		ACGGGCCTCTGTAATTCGTCGTA		A01:12918444:12918587:-	-34	GTCGTAAAGTCCACGTATCTAATAACACGGGCCTTTGTCATTCCTCGTAAATTCCTCGCAGAACAAAACGCGGGCCTTTGTATTATGTCGCTATTTCGTCGTAAAAAAAACACGGGCCTCTGTAATTCGTCGTAAACTTACGAG
novel_mir_355		ACGGGCCTCTGTAATTCGTCGTA		Scaffold015678:104:169:+	-18.1	TAAAAAAAATACGGGCCTCTGTAATTCGTCGTAACCTTACGAGGAATTTGCGACGGTATGTAATCT
novel_mir_356		GGTGCGGAGCAGAGCAGTTCGTA		A01:15008921:15009002:-	-21.77	TGTTAACCGCGGTGCGGAGCAGAGCAGTTCGTAACATTCAAACCTTAATCTAACTTGTTTTGCTTCTTGCTAGTGGAGTATA
novel_mir_358		TGTAGTACAAGTATGCAAAAA		A02:3609429:3609723:+	-125.05	TGTACTTCAATTTTTGCATACTTGTACTACAAATTACTCATTATCGTGCATTCGTAATAGTCTACTTTAAGTATTTCATTTGCTTCCTTGATATTTACTTTTTTTTTGCCAAAGGAACCAAATTGAGGTGGTTCGGGAACGCACTCACCGTGGAAACTGTTTAGTCGCACTCGGAGAGAGAGAAAAAGTTGCACCGCAGAACCTTCATATCATTATACATGCATACTTAGTAGACTATTACTAATGCACGATAATGAGTAATTATGTAGTACAAGTATGCAAAAATTGAAGTAGT
novel_mir_359		TACAATGCTGGAGCGTCGCACA		A02:9821344:9821468:+	-46.2	CAAATCAGGTTACAATGCTGGAGCGTCGCACACCTCCCCATATTTGATGCGGCGTCTTTCTTGAAAGAGCTGGCACTGTAGATGGTGGGAAATGCCGCGACCCTCACGCATCGTAGTTTGATTCT
novel_mir_360		AGATAAGATGATGTGTAGTGTTA		A02:12138727:12139054:+	-69.11	GGTGAAAGAGAGATAAGATGATGTGTAGTGTTAAAAAGAAAAAATTAGGGTGTTGAATTAGTAACCATTGTAGATACTCTTACACCTAAATAAAGGAAACTGATTACATTTGTTTTGAAAGATAAATATGCATTTTTTTTCCAGACTTTAGTTTACTTTAGACTGTCTCCCTCAGTGAAATCTTGGTAGGAGTTAAGCAATGAGTACATTGTATGACCTCAAAAGTGAAAAGAAGATTGAAAATTACACAGAATCATAGTATGGAGACATGATCAAAGTAGCTACCAGGTGCGAAAGGTACACGACGTTTAGTCTGAGCTCTGTTGAA
novel_mir_361		TCTGGATAAACTGAGAGAAGACA		A02:13640364:13640561:+	-49.8	CAAGGATTTTTCTGGATAAACTGAGAGAAGACAGTGGTCTGATGCCAGAAAAAATCCAAGAGCAGATTAAGGATATTTGGAAACTAGTTGCATCAAGAAATCAGTGCCAGAGAGGAAGACTACTTGCTTTGAAATGGCTGGAAAAAGAGTATGCAGACCAATTTGCTCATCTCCGAGGTTATGTGAGAGAGATCGAGA
novel_mir_362		TGGAGAAATAGAACGGGGTCA		A02:23390428:23390604:+	-71.3	ACACAGACTTTTGATCCCGTTCTATTTCCCCACAAAATAAAAATTCGAATCCTATATTCCCCCAATTCGAAAGATCGAGTTCTTTTTCCCCATACCGTCGAATCCTATATTCCCCCAATTCGAATCCTACATTCTCTTTTATTTTGTGGAGAAATAGAACGGGGTCAAAAGTCTGTG
novel_mir_363		ATGGACCTAAGGCAAGTTTAA		A02:14020873:14021135:-	-70.2	TACGCTTCCTTCGAGAGTGCCTTACGGTTTCCATGGAACGTTCATGAGTAATGATGATTTAATGAAGCAAGCTTTGTGTTAATTCACATTTTGACAAAAAAAAAAGCTTTGTGTTAATCTCACATTTTTATTTATTTAGGGTTTTGCAAATGTTACAGTCTACATAACGAGAGAGGTGTTGCATGAGGGATTGTCATGCATTAGTCCCAGGCAGTGCCGTGCGAAGGGTTTTATGGACCTAAGGCAAGTTTAAAAAAAAAAAT
novel_mir_364		TAGGTTTAGAATTTAGGGTATA		A02:15387491:15387827:-	-113.8	ACCCAAATAATATACCCTAAATCCAAAACCTTAACCATAAGTCCAAATGGTAAATTCTAAACCCAAACCGTAAATCGTAAACCCAAAACCTATAACCTAAAATCCAAACGGTAAATCCTAAACCCAAACGCTAAACTTAGATGCTATAGGGTTTAGGTTAAAGTTTACAGTTTGAGTTTAGGGTTTAAGACTTGGGTTTAGGGTATAAGGTATAGAATTTATGTTTATAGTCTATTTTGTAGGTTTAAGGTGTATAATTTGGGTTTAGGGTCTAGAATTAGGGTTTAGAGTATAAGATTTAGGTTTAGGTTTAGAATTTAGGGTATAAGATTTAGGA
novel_mir_365		AGAAGACTCAGACGACTTTCC		A02:18410962:18411038:-	-22.6	AGACTTCCGTGGAAGTGGAAGTCGTCTAGACGACTTACAGTATATAAGAAGACTCAGACGACTTTCCAGGGCTATAT
novel_mir_366		TGTGGACGCCCTATGGAGACTCA		A02:21315631:21315870:-	-40.54	TTTCCGCTGATGTGGACGCCCTATGGAGACTCAAAAGCTCCCTTTTATTAGTAGAGATTACTTTAATGTTTCGTTAAATAATTAAATTTTATATTTAAAAAAATAAAAGTTTATAAACTAACATGATGAATATTAAAGCTGTAAAAGTTGACTTTCCAATAAGAATCCGTATCTGTTTTCTCCATTATTTTAAGATATTCAATAATAGTTTCCGTGTTGGAGTACCATTTTCACTTTCTC
novel_mir_367		GGCAAGTTGTCCTGCGGCTAC		A02:24614824:24614933:-	-54.9	TAGAGTATAATGCAGCCAAGGATGACTTGCCGGAACGTCGTTCATCATGCGTATAGGTATTGGTGATGAATATATTTCTGGCAAGTTGTCCTGCGGCTACATTTTGCTCT
novel_mir_368		TATATCCGATTTGCCGCCTAG		A02:24667152:24667425:-	-99.2	AATATTCGGCATATTGGTGAAGGCGGCAAATCGGATTTAAACGAAACGATTTTTCTCTCGAAAATCCTTTTCTAAAAGTCGGTCTAGGTCTAGGTGTTCAGACTTTAGCCTAATCAATAATTCCATATAAAACGTATAATTAAGGTCTAGCGATTTTTTGCTAGACCTTAATTAGAGGTTTCGGTTAAATGGTTACATAACAAAGCTCGAGAAAATTTGAAAATTGTTTTATTTATATCCGATTTGCCGCCTAGACAGGCACCAGCGCCCCGAC
novel_mir_369		GAAGATAGAATGGGAGCTTGC		A02:25840242:25840462:-	-57.41	ATGCGTAACAGAAGATAGAATGGGAGCTTGCGATCTTCTTTTTTTTTTGGTGAAAAATGTTAAGAAAACAAATAAAAAAATGAGAGAGACATGGAGCATATGGAATTCAGTGATCATGACAATGATACTTATGGTGGTGATGGTTTTAAGACTGCTAACCGTTACAATGGTAGCATCCATGTATCTGGGAGCTTGCGGTCTTCTTCGTGAATCATTGCATA
novel_mir_37		AACTGGTAATCTGCATCCTGA		A03:205670:205782:+	-56.6	CTTGGTGAGGAACTGGTAATCTGCATCCTGAGGTTTAAAAATACATAGGCACATGCAAATGTGTATTATAGTTTTTAATCCTCGGGATACAGATTACCTCTTCCTTACTCAAA
novel_mir_370		AGGGACAGACTCAAATTGGCAA		A03:12492606:12492807:+	-43.1	TACGTGCTTTGCTTGTTGAATTTGTTGCTGGAAATATTATATATGTATAAATGGCCAGATTAATGTAATCATATGCACTGCATTTTATTTAGTATTCAATATTAGTACATAAGTTTATTCATTAGTTGCAGAAGATGGCTTCATTTCGTCTTTGCTCTTTACTTAGAACGAGGGACAGACTCAAATTGGCAAGTGTCATGAC
novel_mir_371		GATGACACGTGGCTACGAAAACA		A03:13159068:13159235:+	-28.8	TCATATTCTTGATGACACGTGGCTACGAAAACATGTTATAATACTCGATGATTCATTTACAGGGGATTTTATAATCCGGTGATAATATAAGCTTTCCAAAACCAATTTTGGTAGGATAGATTCTCATAAATAGTATTTTTTTTTAGTTTTGTCGTAAAAATAGTATTT
novel_mir_372		TCGAACTCTCACACTGGTGGA		A03:17571069:17571362:-	-88.53	TTTGGGAGGTTCGAACTCTCACACTGGTGGAAAAGTAAGAGCATATTAACTGCTAAACCAAAATAACTTTCTTGCATAAATTGTGTAAACATTAACTTATATATAAGTTTTAGTTTAATCAAATAAATGTTACCAAATTTTTATTGTTTTAGTTTTATCAAATAAATCTATAATTATTTATGTTTTAGAATTTAAATTTTAAAATAATTATTTTATAAGTTTAAATTGTTTATTATTAATTCAAATATTCACTTTATATTTGTCCACCAGTGTGAGAGTTCGAATCTCCCAAAA
novel_mir_372		TCGAACTCTCACACTGGTGGA		A03:17571070:17571363:+	-80.2	TTTGGGAGATTCGAACTCTCACACTGGTGGACAAATATAAAGTGAATATTTGAATTAATAATAAACAATTTAAACTTATAAAATAATTATTTTAAAATTTAAATTCTAAAACATAAATAATTATAGATTTATTTGATAAAACTAAAACAATAAAAATTTGGTAACATTTATTTGATTAAACTAAAACTTATATATAAGTTAATGTTTACACAATTTATGCAAGAAAGTTATTTTGGTTTAGCAGTTAATATGCTCTTACTTTTCCACCAGTGTGAGAGTTCGAACCTCCCAAAA
novel_mir_373		ATTTTTTTGTAGAGTCAGGTTTA		A03:18214235:18214410:+	-34.7	GGTTTGTTTTATTTTTTTGTAGAGTCAGGTTTAATTTTTGAATTTGGTTTAGTTTGGTTTATTATTAAAATTTTGATGGTTTTGGTTTATCAATAAAATTTTTAAACCAAGTAATTTATTTTTATGGGGTCATGGATTTCGAACTTTTAATCTATAGAGATATAAGTAGTAAGCTT
novel_mir_373		ATTTTTTTGTAGAGTCAGGTTTA		A10:6668108:6668283:-	-34.5	GGTTTGTTTTATTTTTTTGTAGAGTCAGGTTTAATTTTTGAATTTGGTTTAGTTTGGTTTATTATTAAAATTTTGATGGTTTTGGTTTATCAATAAAATTTTTAAACCAAGTAATTTAATTTTATGGGGTCATGGATTTCGAACTTTTAATCTATGGAGATATAAGTAGTAAGCTT
novel_mir_374		TAGGATATTTTGCTGATTTGTCA		A03:24128169:24128278:+	-23.7	GAGAAGGGAATTTGCTGATTTGTCATCTGTTCTATAATTTTGGTTAATTTGCTTGTTTGTCATCTTTTCCACAATTTTAGGATATTTTGCTGATTTGTCATTTTCTTCGA
novel_mir_374		TAGGATATTTTGCTGATTTGTCA		A08:10109354:10109626:+	-49.17	TTCATAATTTTAGGATATTTTGCTGATTTGTCATTTTGTTGAGGATTTTAATTAGCTAATTTGTTTACTTGTCATCTTTTCTATAATTCTAGGATATGTCATTAGTTTAAATAGATATTAACAATATCTAGCAATAATCTGTTACAAAAAAAAAATATCTAGTAATAATATCATCATTACTTTTATCTTATTTTAATGACTAATATTATAGCTAGTTTCTCTGATTTTTATTAAAATTATTGATCAAATACAGAATATTAAAAAAATTATATA
novel_mir_375		AGGAGTTGCTATTTGGAGAAGT		A03:28195017:28195125:+	-43.6	TTTTGGAATTAGGAGGAGTTGCTATTTGGAGAAGTCATAAAAAATCCAATGTTTGTAATACGTTAGGTTTCGTAAGCCTATCCATGTAGCAAGTCTTTCTAATTCCGAA
novel_mir_376		TCGGTATTTTCCGAGGACTCGG		A03:1128996:1129101:-	-73.6	ATACCGACGAACGAAGTCGTCGGAAAATACCGACGGAGAAGGTTCCTCGGAAAATTCCGACGAACCATAGTCCGTCGGTATTTTCCGAGGACTCGGTTCGTCGGTA
novel_mir_376		TCGGTATTTTCCGAGGACTCGG		A03:1760750:1760855:-	-73.6	ATACCGACGAACGAAGTCGTCGGAAAATACCGACGGAGAAGGTTCCTCGGAAAATTCCGACGAACCATAGTCCGTCGGTATTTTCCGAGGACTCGGTTCGTCGGTA
novel_mir_376		TCGGTATTTTCCGAGGACTCGG		A03:29605133:29605238:-	-82.6	ATACCGACGAACGAAGTCCTCGGAAAATACCGACGGAAATGGTTCCTCGGAAAATTCCGACGAACCATTATCCGTCGGTATTTTCCGAGGACTCGGTTCGTCGGTA
novel_mir_376		TCGGTATTTTCCGAGGACTCGG		A03:6282094:6282199:-	-73.6	ATACCGACGAACGAAGTCGTCGGAAAATACCGACGGAGAAGGTTCCTCGGAAAATTCCGACGAACCATAGTCCGTCGGTATTTTCCGAGGACTCGGTTCGTCGGTA
novel_mir_376		TCGGTATTTTCCGAGGACTCGG		A07:14570242:14570347:+	-73.6	ATACCGACGAACGAAGTCGTCGGAAAATACCGACGGAGAAGGTTCCTCGGAAAATTCCGACGAACCATAGTCCGTCGGTATTTTCCGAGGACTCGGTTCGTCGGTA
novel_mir_376		TCGGTATTTTCCGAGGACTCGG		A09:17347509:17347614:-	-65.7	ATACCGACGAACGAAGTCGTCGGAAAATACTGACGGAGAAGGTTCCTCGGAAAATTCCGACGAACCATAGTCCATCGGTATTTTCCGAGGACTCGGTTCGTCGGTA
novel_mir_376		TCGGTATTTTCCGAGGACTCGG		A09:3645924:3646029:+	-73.6	ATACCGACGAACGAAGTCGTCGGAAAATACCGACGGAGAAGGTTCCTCGGAAAATTCCGACGAACCATAGTCCGTCGGTATTTTCCGAGGACTCGGTTCGTCGGTA
novel_mir_376		TCGGTATTTTCCGAGGACTCGG		A09:37253081:37253186:+	-73.6	ATACCGACGAACGAAGTCGTCGGAAAATACCGACGGAGAAGGTTCCTCGGAAAATTCCGACGAACCATAGTCCGTCGGTATTTTCCGAGGACTCGGTTCGTCGGTA
novel_mir_376		TCGGTATTTTCCGAGGACTCGG		A09:5941651:5941756:-	-72.1	ATACCGACGAACAAAGTCGTCGGAAAATACTGACGGAGAAGGTTCCTCGGAAAATTCCGACGAACCATAGTCCGTCGGTATTTTCCGAGGACTCGGTTCGTCGGTA
novel_mir_376		TCGGTATTTTCCGAGGACTCGG		Scaffold000285:27342:27420:+	-67.1	ATACCGACGAACCGAGTCCTCGGAAAATACCGACGAACCATAGTCTGTCGGTATTTTCCGAGGACTCGGTTCGTCGGTA
novel_mir_376		TCGGTATTTTCCGAGGACTCGG		Scaffold000285:27343:27421:-	-68.6	ATACCGACGAACCGAGTCCTCGGAAAATACCGACAGACTATGGTTCGTCGGTATTTTCCGAGGACTCGGTTCGTCGGTA
novel_mir_377		GAATAGCATCGTACGTAACTTTA		A03:2445706:2445945:-	-46.6	GGTCCATCACGAATAGCATCGTACGTAACTTTAGAGATAGAAATCTATTTTCACCAAAAAAATAAACGGAACGCCACCCTTTGTTTCACGAATTCGACTCATAAGATTTTAATAAGTCTGTATATGAAGCTTTCTTTAAAAAAAAGTCTGTATATGATAAGAACTTACTTTATTGTATTCATCATTTGAGATAATAACTAGCTCTAGAAGAAGCGTGCGATATAGCTATAGTAAAAGTTT
novel_mir_378		TTATAAAGTAAAAAGTAGAAGG		A03:7122994:7123111:-	-32.21	AGTTACTCTATTATAAAGTAAAAAGTAGAAGGATTTCACTTTTTCACTTTTTCACTCTATAAGTGAAATCCTTCTATTTTCTCCTCTATAATAAAATTACTCTATTTTGTGAGAATTA
novel_mir_379		AATCGTAGTTGGTAAGTCGGATA		A03:9111309:9111493:-	-30.7	GTATTTTGCAAATCGTAGTTGGTAAGTCGGATATAGTAGCGCTGGAGAGGGGTTCATTAAGTATTTTGTTTAACATTTGTTTTTATTTTGAATCATTTCATAATATATTAGGTGTGAATCATTATTTCTTACTATTCTTATATGATTGTTGAGGTTGTTTTACTGGAGTATGATATGTTTTTTCT
novel_mir_379		AATCGTAGTTGGTAAGTCGGATA		A09:14372187:14372372:+	-30.1	GTATTTTGCAAATCGTAGTTGGTAAGTCGGATATAGTAGCGCTGGAGAGGGGTTCATTAAGTATTTTGTTTAACATTTGTTTTTTATTTTGAATCATTTCATAATATATTAGGTGTGAATCATTATTTCTTACTATTCTTATATGATTGTTGAGGTTGTTTTACTGGAGTATGATATGTTTTTTCT
novel_mir_380		TGGTTTTAAGTTGGAAGTCCATA		A03:10524290:10524590:-	-71.34	AATCATCAATTGGTTTTAAGTTGGAAGTCCATAATCAACCCGGATCTAATAGGTAGAATTCGACAATATCGGACGATCAGTTCGAAAAGATTGGCTCCTCAAGAATAGTTTGTGCATGAAAGACATCCTTATCTGAAGCCACCAAGGTCACCGAAGGCGACGAGAGAAAACTGCCAGCCACCAAAGCAAGACTCGATGTAGATGTGGTTTTTGAGAAATATGATTCATATTAAAGATAACTTAGTTTTGGGGTGGTAGAATTATGCTGGTACTTCCGAAACTAAAAGCGCACATTACTTTC
novel_mir_381		AGAGATAGTCAAGTGTGGTCA		A03:15151722:15152075:-	-103.32	AATCACCAAGTCCTTCTTTTCCTTCATATTATTTTTGCTCCTATCTCTATGGCTCTCTCATTAGCTTCTTCTCCTTCCTCTTCTCGCACTTGGTTGTACGATGTTTTCCCTAGCTTCAGTGGGGTAGACGTCCGTGTTACTTTCCTCAGCCACTTGTTGAAGGAGTTTGACAAAAAGTTGATCACTGCTTTCAAAGACAACGAGATCGAGAGAAGTCGATCACTGGATCCCGAGCTTAAACAAGCCATTAAAGATTCGAGGATCGCGGTGGTTATCTTCTCCCAAAACTATGCCTCTTCAAGCTGGTGTCTTAATGAGTTGTTAGAGATAGTCAAGTGTGGTCAAATGGTGATA
novel_mir_382		TATTTTTGTGACTTTTGGCCTTA		A03:22087741:22087987:-	-46.5	AAATAGCACATTTCTAAGTTTATATCACAAAAATAGCACTCAAAAACTAAAATGACCAAAATAGCATTTTATCTTTTGAAAAATTTAAATTTTTTTATTTTTCAAAATTTGAAATCTTATTCCCAAAACCTCACTTCTTAACTCTAAACCCTAAAACCTAAACTCTAAACCCTAAACCCTAAATTCTAAACCCTAAACCCCACTTCTTGAGTGCTATTTTTGTGACTTTTGGCCTTAAGTGCTAGTT
novel_mir_383		GCTAGCGTTTGCGGTTGCGGGCA		A03:22399854:22400196:-	-60.8	GCTGGTTCCAGCTAGCGTTTGCGGTTGCGGGCAGTTGCGGGAGGATAATTTTTTTTTCTTTTTTTTTTAAAACCATATAAATACAAAAATAAAAATATTCAATAAATTTTTTAAAATGGAATTATTAAAATACTAAAATATATCTATTATGTTTTAATTAATATTATAAAATTTTAAAATAAAAATATTTTCTATAATTTTAAAAATTTAAAACTATAACTTTGAAAATATAATTTACATATTTATTATAATATTATGATTTTTGATATTTTTATAATTATATAAAATGTAAATATTGTTAATTTATTATTTAACCGCTATTGTATTTGGTAGTTAACCAGTC
novel_mir_384		AGCACTTGCTGGTCGTCACGT		A03:26392614:26392696:-	-33	GTGTTGGCTAGGTGAGGAGGAGATAAGGTGCATTGGACTCGCGTGGCGTTTCAGCACTTGCTGGTCGTCACGTGGCACAGCTT
novel_mir_385		CACAGGAACAATACTAACTCA		A03:27731670:27731759:-	-43.8	TTGATAAATGAGTTATCATTGGTCTTGTGTCAAGATATACATTGTTCCGGTATATCTCGACACAGGAACAATACTAACTCATTTATCAAT
novel_mir_387		TCTCTTTGGATGTCTTCTTGC		A04:241352:241470:+	-34.2	GACAATGCGATCTCTTTGGATGTCTTCTTGCTCTGTGAGGTTTGGAGCCTGCAAGTTATTAGGACAGAAGATGCCAAAGCTCAATGTGGAAGTCATCGATGAAAGGGGTCCGCCGGACT
novel_mir_388		ATTGAGAAAATGGAGTGGGAAAT		A04:1925754:1925892:+	-79.8	TTGCTCCAAAATTGAGAAAATGGAGTGGGAAATGAAGTGATTGACAAAAAATAAAAGTATTACTATATAAATGGAGCAATCCTTTTATTTTTTGTTGATTACTCCATTTCCCACTCCATTTTTTCAATTTTGGAGTAAA
novel_mir_389		ATATGTAGATGATATGCTCATTA		A04:2524832:2524939:+	-22.6	TGGTTTTAAAATTAATGAATGTGACAAATGCATATACTACAAAACTACTAAAAATGTGTATGTTTTGCTATGTCTATATGTAGATGATATGCTCATTATTGGAAGCAA
novel_mir_39		TTCCTTGACGTGCTGCCACTAG		A02:2271239:2271435:+	-51.6	CGAGAGGATTCTCTTTCTGGTGGAGTACGCTTATTGGTACTACGAAGATAACGCTGTGGAGAATGACCCGACGTTAAAGTCTCTGTCTTTGAAGGAGTTTACTTCACTCTGTATCCTTTTCTCTAAGTGTTTGACCTTTAGCATTGTTTTGTGTGGAGATCTGTTTTCCTTGACGTGCTGCCACTAGTGTTCAACAG
novel_mir_390		CACAATTATTGTGGAATCTCGTA		A04:4324722:4324837:+	-41.1	TTGTGGGGTTCACAATTATTGTGGAATCTCGTAAATAAAGGTTTTTAAAGATTTTTAAAATTCTCTTTTAAAAACTCTTACTTATAGGATTCAACAAAAATTATGGATCCCACAAT
novel_mir_391		ATAGTTGGTTTGTGGTTTGGTTA		A04:6684293:6684404:+	-18.46	TGGCAAATATGCTGATTTTGTGATTACATGTCCGTAGATATATTAGGAAATTATAGTTAAAGAAATTATTAGAGTATGTATAGTTGGTTTGTGGTTTGGTTAGTTAGAACCG
novel_mir_392		GAAGACGTGGGGGACTGAGAG		A04:9522097:9522176:+	-36.2	CGTTCATACAGAAGACGTGGGGGACTGAGAGCTGAGGGCCGCTACTGCTTGGGTTCTCCCCTACGTCTTATGTCTGAGAG
novel_mir_393		GTCTGGGTGGTGTAGTCGGT		A04:9870060:9870127:+	-22.9	GAACAAAAGCGTCTGGGTGGTGTAGTCGGTTATCACGCTAGACTCACACACTAGAGGTCCCCGGTTCG
novel_mir_394		CCAGTAGTTCGTTAGGTTTGAC		A04:18355660:18355819:+	-62.6	AAAAAATTAAGAGATCAAAGCCAGTAGTTCGTTAGGTTTGACCCAAATCTGGTCCTGATTGTTCTTGATCTTGTGTCTGTGTGAATGAAATATGACGTAGCCAGGACCGGATTTTGGTCAAGCCCAATGATATACTGATCTTGATCTCTAAAATTTTGGA
novel_mir_396		TTGCGCAGAATGAACATTATATA		A04:8372745:8372925:-	-32.86	AAAATAATTAAATGGTGAATTTTCGTAAGTACTAGTGAACAATATAGTCGTGGAGCAGCTAAATCTAGCACGGTTGTAGATGAAAATGTAAGGATTTTTTAAATGGTAACGATGCATTTCCTTAAAATACTAGGTGAAGATCCGCGCCTTGCGCAGAATGAACATTATATATAAATTATTT
novel_mir_397		GCAGGTTTGCCCGAGTGGTTAA		A04:15976129:15976303:-	-41.8	AGTTTTCCACACTCGTATGATCACTAGAGCGTAATAGGCACTCATACCAAATTAATTGGATCAACCAGAATCGTTCTTCTCGGTTATAAACGTTGTAAACAACTAGCAAGTGATGTATGAATATACACCTTGTTTTTCAATAAGCAGGTTTGCCCGAGTGGTTAAGGGGGAAGAC
novel_mir_398		TATATGTGGCATGTATTAACATA		A05:4320931:4321026:+	-23	ATTTACTTCATATATGTGGCATGTATTAACATAAACATCGTGTAGTTGTTGATACGTTCTCATAAATTGAATGGTTTCCACCATATTAGAGTAAAC
novel_mir_399		AACTTCAGTTGGTCAGAGCCTCG		A05:16387318:16387626:+	-69.29	AAGATCGTAGAAGCTTTGCTAAAGGGAAGAGCAGATCGAGAGAGAAGGCGGCGCAGAGAGTAAGGAAGAAGAAGAACAAGCCCGGGCTGGGTTTACTACATAAATTGAACCGGTTTTAAGACTTAAAATCGTACCGGTTTTGTGATACTATGCTTAAGCAAACCGGTTAATGAATGACAAGGCCTTTTGAACGTTGAGAACATGGTATAATTAATAATCATTTGTTTCAAAAATAAAAGGAAAATTAATAATCATTCATTTTGAAAATGTGAAAACAACTTCAGTTGGTCAGAGCCTCGTGCTGATAAT
novel_mir_4		ATAACAAACTAAGTCTCACATTG		A01:5390575:5390675:+	-20.6	AATCATTCTGTTCAGTGTGATTTGATTCGTAGTTTTACATCCCAAGAATGTTCACATGTATGTGTAAGATAACAAACTAAGTCTCACATTGGAGAATTATA
novel_mir_40		ATCTGATATGTGGCCCATCGG		A02:5555528:5555819:+	-88.09	TCAGTTTAATATCTGATATGTGGCCCATCGGGTCACACGATATTAACTTTATTTTTTGAGGGAGAAGGCCCGTTAAGATAGCTTGCTATCTGGGCTTTCAAGAGTCGCCCATGCGTTGCACTACTGCACGGGCTGGCTCAACCCGCCAATTTTAACAGTTTAATTTTTGGTCCCTCGGCTTATAAGATTTTAAACGTATTATCTCTAATTAATCGGAATTGTACTTTTGGCCCCATTCAAGTGATTAATATTCTAAATGGGCTAATGGGCCTACGTGACTATATTTAAGTGC
novel_mir_400		TTTGAGATCTTCTACGTGGTA		A05:20329736:20329832:+	-41.1	TTATTTTGGTTTTGAGATCTTCTACGTGGTATCAAAGCCATGTTATCATTGATAGCCTGGCTCTGATACCATGAAGTAAATCTTAAAACAAGACTTG
novel_mir_401		AGAGGAGGCAACGGAACAGAGG		A05:24141419:24141564:+	-55.76	AAGAGGAAACAGAGGAGGCAACGGAACAGAGGATTTAGAAGGAGTGCAAACAGGGACGTGAATCATCGGCCTTATCCTCATGCTCGCCGATCTCGTCCTCTCTAACCCTTTCTTACCTCTCTTCCCTTCCTTCTCTCTCTCCTCTC
novel_mir_402		AACGGTGGTTGTTCGCTTGGA		A05:7676736:7676859:-	-40.11	TCCGATCTTAAACGGTGGTTGTTCGCTTGGATCAAACCCTTCTTCCTTCCGGGCACCGGAATCTCCGTTAACATTGCTGCGCTGGTCCATAGCAACAACCATTGCTGGAGAGAGAGATTTGGAC
novel_mir_403		AGGGATCTTCTCAGGAACGGT		A05:12675783:12675945:-	-60.3	TATCGCAGTGAGGGATCTTCTCAGGAACGGTCTGTTTTTCTGGGCTTCCTTTACGCCGAAGAGAGTTCGAAAGGCGTTGAGGTTTGTGCATCCCGGTCCTGCTTCGGGCGTGGAAACAGGAAGCGACTCCGAGCTTGATGACCAAGGTCCCAACGCTGCTCCC
novel_mir_403		AGGGATCTTCTCAGGAACGGT		A09:19464490:19464652:-	-66.4	TATCGCAGTGAGGGATCTTCTCAGGAACGGTCCGTTTTTCTGGACTTCCTTTACGCGGAAGAGAGTTCGAAAGGCGTTGAGGATTGTTCATCCCGGTCCTGCTTCGGGCGTGGAAACATGAAGCGACTCCGAGCCTGATGACCAAGGTCCCGACGCTGCTCCC
novel_mir_403		AGGGATCTTCTCAGGAACGGT		Scaffold000241:15278:15346:+	-20.4	ATCCGCTTGCTCCGTTCCCTGAGGATATTATCGCAGTGAGGGATCTTCTCAGGAACGGTCCGTTTTACT
novel_mir_404		AAGTAGTTTACGAGGATGTTAT		A05:14044822:14044932:-	-36.9	GTAAACTTACAAGTAGTTTACGAGGATGTTATGACGAAACTGAAATTCGTCGTTACGACGACGTAAAATTACAATGAAAACGTTTCGTCGTAAATACCTTGTAAATTTACG
novel_mir_405		GAGGGCGGGTCAATATCTAGTTA		A06:159643:159854:+	-50.1	CCGTCCTCGAGAGGGCGGGTCAATATCTAGTTAAGTTTTAAGTGTGGTGGCTTGCGGTTAAATTAATTTCAAAATTGTAGAATTAATAATAGTTTTTGATCGTTTGCAAAAGTTTTATTAATGAAAATTATAATTTTTGTAATAATTTATGTATTTTCTAAGCCTTACATATAATACTAGAGTTAGAGTTGGTCCGTGTTACGCGAAATTTG
novel_mir_406		CGGAAGCTGAATGTAGTAGCATA		A06:9051222:9051532:+	-79.02	TGTGGTGGTATGTGTGTCTCGCGGTTGGGTTTTTAATAAGGAGAGGAAGAGATCGATCTTGAAAGAACTGGGCAATCAGCTGGAGGTGATCAGACAAAGGCAGAGAATATTAGAGCCATTGTTTTGAGATGGACACCAATCGAGAACACATCATGGAGTTCTGTCATTGCAAGAGTTTGTATGCCTTAGCCGCCATAACTTTCGATTCCTGTGCAAGAATCAACCGAAGATAAAAATTCAGGAACCCTAACTGTTTTCTCTCGACCGCAGCCCAGTACCGGAAGCTGAATGTAGTAGCATATATTATAATT
novel_mir_406		CGGAAGCTGAATGTAGTAGCATA		A08:7709689:7709999:+	-79.02	TGTGGTGGTATGTGTGTCTCGCGGTTGGGTTTTTAATAAGGAGAGGAAGAGATCGATCTTGAAAGAACTGGGCAATCAGCTGGAGGTGATCAGACAAAGGCAGAGAATATTAGAGCCATTGTTTTGAGATGGACACCAATCGAGAACACATCATGGAGTTCTGTCATTGCAAGAGTTTGTATGCCTTAGCCGCCATAACTTTCGATTCCTGTGCAAGAATCAACCGAAGATAAAAATTCAGGAACCCTAACTGTTTTCTCTCGACCGCAGCCCAGTACCGGAAGCTGAATGTAGTAGCATATATTATAATT
novel_mir_407		CGGGACTGGCTGTTGGTGGCTT		A06:12158488:12158743:+	-84.7	GGGAGAATCCAAGGATTATGGGATCCCGTCCCGCGGATGTATTTGGAGCTTCCTTGTCTTGGAACTTCTACTTTGATCCGTGAAAGGTGAAGTGAGCGTTCGTCAGGAAGAGGATTTCCCTTTATCTTGTAGTTGTGGCCGAGCGTGGCCTTCGTTTATCTATGTCCGGCCGAGTGTGGCCTTTAAACTTTGTATGGGCCTGTTTTGGCCGCTTTTATTTTTATCGGGACTGGCTGTTGGTGGCTTTGAATCTCTA
novel_mir_408		ATGCAGTCAGGCGTGTATTTTTA		A06:13371054:13371292:+	-28.2	GTTGGAGATAGCTAAAATACAAACTGAGTTGAATTTGGAATGGAATAAACTAAAATAATAATTAGAAAGTAAAGTTTAGAAAAATAAAATACAGATGAGAATCGTGTTTGCGAGAGGAAAGGAAAAAAAAAGAACAATATAATAAAGAGGTAAAAGAGATAATGAAAAAAGCTAAAAAAGAACATTTTTCTAATAAAAAGGTTACAATGCAGTCAGGCGTGTATTTTTATATGGTGGTA
novel_mir_409		AACGAGATTTTTTGGTTTTGGCA		A06:13574912:13575129:+	-58.9	TCTGGCGGGAAACGAGATTTTTTGGTTTTGGCAGGAAAATACAAATTTTTCAATTTTGGCGGAAAAATACAAATTTTCGGTTTTGGCGGAAAACACGTTTTTTGGTGGAAAAACGCGTTTTTGCGGTTTTGGAGAGAAATACGTTTTTGCGATTTTTGCAGAAAAATGAAATTTTTCGGTTTTGGCGAGAAAACGAGATCTTTCGTTATTGGCGGGAA
novel_mir_410		TGGAGTAGTAGAACACGTGCG		A06:18848130:18848229:+	-45.32	ATACACGTGTTGGAGTAGTAGAACACGTGCGAATATTTGATCAAAATGTACTGCTCAAACTCATTTGTTCGCACGTGCCCTGCTTCTCCAGCAAGTGATA
novel_mir_411		AGAATGATTGTGGTGATGACATA		A06:20550077:20550197:+	-24	ATTTTGTGTAATAAATATGTTAAGCCATATCATAATTATGTATGATCCATGTCATCATTTAAGTGAATCATGTCATTATTTTTTTGATAGAATGATTGTGGTGATGACATATAAGCAAATT
novel_mir_412		TCCCGGTTTGTGGTATATGTT		A06:20581228:20581404:+	-72.3	CTAAGTAACATCCCGGTTTGTGGTATATGTTAAAAGGTTTAAGAGAATTGATTTTGCTATCTATGTCACCAAAGTGTACGTATTTTTTCGAGCACACATACAGAGAGCACTCTATAACTAAGCGTGCTAACTCTCTTTAGTCTTTCAACATATACTACAAACCGGGATGTTACACTC
novel_mir_413		CCTGTACCTGCGGCAACCAAA		A06:2259263:2259524:-	-154.12	GCCCTGTTCGTTTGGTTACCGCAGGTTTCGGCGTCAGCGGCAGCGTCAGCGTCGGCGGCAGCGTCAATGACAACAATTGTTGTTCGTTTCGCAGACGCTGCCGCTGACGCGACCACAGGTTTTATCCGCGTCAGCCGCTAGACGCGGCGTTCGGACGCGGCGACAGATGCAGCTGCGTGCATCAACGAAACGAACAAGAGTTGACGCAGAATGTCGGTGCTGCCGCTGCCGCCTGTACCTGCGGCAACCAAACGAACAGCCC
novel_mir_414		AAAGACAGCAGCATGACACAC		A06:2496990:2497342:-	-93.1	TACACTCTTCAAAGACAGCAGCATGACACACAGAGGGGAGCAGGGAAAGGTCAAATCTTCATTTATAGACAGGAATACAGAATCTTATCACAGGGGTTTGTGACCCTGGTCATAAGGTGAAATTTGAAAACAAACCTGTGCAAGGGAACCTTCTGGTGCAGATAAGCCATAGAACCTCAGTGATACATCACACTGAGTACTTCGATGTCTGAACTTTGTCGTCACATCGAGCTGCTCAAACCTACCACACAGCACCTCAGTTTGGTTTACATCAACAATCCTAGCGGCTCCTTGACCAATTGATACCGTTACAAGAAAGTGAGTCATATTTTGCATGTCTTTTCCTGAATACA
novel_mir_415		ATACTGATACCCTTAATGAATTA		A06:4666758:4666986:-	-24.75	ATGGTTGATTATACTGATACCCTTAATGAATTAATTTACATTTAAAATACCATTATTATTATTTTATTTAGTTTCCTTTTAAAAAATTCTGAAAAATACACATATAATAAAAAGGAAAATTTTTATAGAGTAAAAAAAAAATAATTGAAAAACGAAAATATATGTATATATAATATGATTTCCAAAAAAAAAGAGAAAGTTTACAAAAAGTAATAGTATACTTAAAAAA
novel_mir_416		CGGACCGGAAGCTGAACCGGATA		A06:6161756:6162107:-	-104.37	TGCTTTGGTGCGGTCTGGTTTTGTTCTGGTTTGGTTTCCTCCGCCGCTGCGTTGGGAAACGTAGGTTGCTTCATCTTCTTTGGAGAAACTTATTAGAAATTGATTCTCTTATCTGGGAAACTCAATGTATAGCTCGTAGGTTGGAGATGGAGATGAAAAGATGATAATAGAGGAACTATTTCAACCTTGGGTAATGGTTTCCTCGTGGACCTTTTATTGGGCTCAGGCCCACTAATATTACGAAATAAGTTTCTTAATAAATGATTAACCTAACATGATTCTGTCTAATGCCTATGGTTTACACCGGTCTTTTTAAATCCGGACCGGAAGCTGAACCGGATAATATTTAGGT
novel_mir_416		CGGACCGGAAGCTGAACCGGATA		A07:25331478:25331764:-	-59.65	TTTTTTAAACCGGACCGGAAGCTGAACCGGATAATTATTTGGGTCACGGTTCAATATGGTTTCAATAATTCGGTATAATATTTTTAAATATAGAAATTTTAAAAGTAAAGTTAGTAAATATGATACATAATTAAAATATAAGTAAATATCAATATAAAAATATGCATATAAACTAATTTTTTTTTCATATGGTTAGTTTATAAATTTTTGATAGTTTTTCAATCCGACAGCTTGACCGGTCGAACCAGCTATTAGACCCAATCCGGCTAGATAACCGGTTTATGGTC
novel_mir_417		TCTAGAATTTAGAGCTTAAGATA		A06:11318531:11318774:-	-45.8	GGATTTAGGGTCTAGAATTTAGAGCTTAAGATATAAAATAAAAATAAATAATATTTTAAAATAAATATTTTAAATAAAAATTTGCATATAAAAATATTATTCATGAAGCGTGTCTTGTCAATTTTGTTTTTAATGAATGTTATTTTGGTTATTTTATATTTTATGTGCTAATTTGTGATAAAACTATTTTATTGTTTTTAGGCTAATTGCATTAGAGACAAAATAATGTTTATTTATAAATTCC
novel_mir_418		ACGTGATGGATAACAAAGGCATG		A06:12771001:12771329:-	-75.7	TGTGCCTTTCGCTTTCCCACCTTTGTCGTCTTTTATTACGTTGCGTGCCACTACAAACTCATTCATTATTGACACGTCATCGTACATTTGCAACTAAAAATGTAATCGAGTCGAGTGGGAGTCTTTTTCTCTTATTTATGAAATTAATTTTCTAATACAATTTTTATTACATATTCATTGTACGAAATATTTGTCTAAGGTTTATCTCTTTTCACCATAAGAAAATAAATATTAAAAAAGAAGGATTAGTGGCCGGTTTTGACTTTTTAAAACGTAGAGGAGGCGTGTGGGAGTCAACGTGATGGATAACAAAGGCATGGAATGGTCCG
novel_mir_419		AAAATTTTAAACCCGTTCGGATA		A06:14220946:14221129:-	-32.12	TCTAAATACTAAAATTTTAAACCCGTTCGGATATTCAATTAATTTAGGTTCGGATTTGGTACTATATTTTCAGATCGGATTCGGTTCGATTCTTCGGATTTTTGCCCAGCCCTAGTTTATATGTCTAAAAATTCTGAAACACACATCTTTTGAAACAGGGGAAGGAAGTATTATGTAATTTGAA
novel_mir_42		AGAAGAAGAAGGTACTCGATG		A02:7390190:7390535:+	-73.41	TCGCTTTCATCATTCAATATCTTCTTCTTCTTCCATCTCCATTATCATTACTCTTTCTCTCTCTCTCCTTTTGTTTCTTGGTTCGTTTTTTCTCTTCTTCAATCTTTGTCTTTCTCGCTCTTTCCGAGGAAAAACAAAACAAAGATTCGACCTTTTTTTTTTGGTTGTTGGGTTCAAACAGTGATTTTTGTTCTCCCTTTTTTGTACTTCTTGTTGTCCTCGAATCTACTTGATTCTCGGAAACAAAACACTTGTCTGTGTTCTGTCTGATTTCTACTTCGAAATTTACTCAAAAAAAGTTTTGAAATTTGACAAAGAAGAAGAAGGTACTCGATGTTGTAAGGTG
novel_mir_420		ATTGCGGAGTCCTTAGGTAGTTA		A06:16519882:16519961:-	-26.3	TTATACCGTTTATGCCGCATATGAGAGCATCCGCAATGGTGAGTCCCATTGCGGAGTCCTTAGGTAGTTAAATATTAATT
novel_mir_421		TTGTGTAATTGATGATTGTCG		A06:17714323:17714445:-	-50.27	TCCAAATTTTTTGTGTAATTGATGATTGTCGTTGTTGTTGCTTTTGATGTTTTTTTCGTACAATTCTTTCTTTTTCATCAAAAAGACATCAACAACGATCATCAGTTACACAAAAAATTTGTG
novel_mir_422		TTGAATGAAGATAGGGAAGAAC		A06:22912693:22912969:-	-106.76	TTAAATATTGTTCTTCTTATCTTCACTCTTTATTAGAGCTTCTTTCTATGTCTCGGGTTTCTCTGGTGCTCAAAAACGCAGTTAGAGAGATGAAACCTTGTTATGGACAAAGGTCGTCGTTGTACCACCGTTGAGTTCTCATAACCTTTCACTCCCCATAGAATATCATTGGTTATTTGGTTAACCCAGACCTCAATGGTCGTAAGGCTTGACCACAGGCGGGGGCATAGAGAGAAGCTCTAACATTGAATGAAGATAGGGAAGAACAATCATTAGC
novel_mir_423		TTCCCGATAAGTCGTCTAGGATA		A07:1469497:1469614:+	-36.86	TCTGTAAGTTTTCTAGAGACGACTTCTCTGGAAGTCTTCCAACTTTTCTGTGTTAACAAAAAATCTCGAAAATACCAGAGAAGACTTCCCGATAAGTCGTCTAGGATAAACATGTTAG
novel_mir_424		GATGCGGGCGGTTGCGGTTTTTA		A07:5553709:5553783:+	-22.9	GTTCAAACGCAGGGGTTGCGACTGCGGTTGCGGGAGTTTGTTGATGCGGGCGGTTGCGGTTTTTAGCGATTTTAA
novel_mir_425		ATATACTCTCAAGCATATCAA		A07:8275106:8275252:+	-83.9	ACAATACGGTATATACTCTCAAGCATATCAACCCCAAAGCTATATACATCAGATGTCTCCAACATTGTATATTTCTAATACAATGTCGGACAAATCAGACGTGTATAGCTTCGGGGTTGATATGCTTGAGAGTATATTCTGTTTTGC
novel_mir_426		AAAGATCTGGACCGAATCGGGTA		A07:13433947:13434191:+	-40.4	TATTCTATGAAACCACGAGAGGCTCCTAGATTTCCTTATGAACTGCCCGAGAAACTGAAATACATATACACATATTTTGACTTGTTAAATAAGTAATTAACTAGAGCTTGACCCCGTAGATATTGATTCTTATATTTTTATACATTGATATTTATTTTTCATAATTAGTATTATATATTTTAGATGAATCGTAGTATAACCAATTATATTCTAAAGATCTGGACCGAATCGGGTAATATAATTAT
novel_mir_427		CAGAAACAGAGCACAGAACCCA		A07:14489253:14489575:+	-64.3	AAAAAATTCACAGAAACAGAGCACAGAACCCAAAACCAGAAGATTTTACTAGAAAGATGGTGAGAGAAGAGGCAGAAAGGAGAGGAGATGATACGATGATCGATGCACCGCAAATCACTAACCCAAAACCAGAAGATTTTTTCAATGTTCATTACCTCCGAATTTACTACGGCAAGTTTGCAATGATCTTATTCAAAATCTATTGGTGCTCTCAAGTAATGCTTATTTAATTATTGAATGCAGGAAATCTATTTCCTTACACTGATATTCACAAATGGCTTTCTTACGGACACGGTATGTGCTTGTGTTTTTTTTTTTCTCTT
novel_mir_428		AAGAGCAATGACATTACGACCAG		A07:16167227:16167383:-	-19.9	TTATGCTAAGAAGAGCAATGACATTACGACCAGACTTAAACTTCACATCTTTCTCAAATACATAGTTAAATTTTCCATTCTCAACGTGTTGATTACCTAAAAATATAATAAATGACTTTTTTGGTAAGTTAGTGTTATTGAGATTTGTAAAACATAT
novel_mir_428		AAGAGCAATGACATTACGACCAG		A07:16548091:16548247:-	-21.77	TTATGCTAAGAAGAGCAATGACATTACGACCAGACTTAAATTTCACATCTTTCTCAAATATATAGTTAAATTTTCCATTCTCAGCATGCTGATTACCTAAAAATATAAATCAAAGACTTTTTGGTAAATTGGTGTTATTGAGATTTGTAAAACATAT
novel_mir_429		AGGAAGCCGGGAACAACTTTA		A07:16428393:16428486:-	-27.7	ACTTCCACCGAGGAAGCCGGGAACAACTTTAGCTAGGGCGTTGAGACATTGCTGACATTGCTGTGAGAGGTTTCTGGTGGCATCTCCTGGAGAC
novel_mir_43		GTGGCATCACAGGAGAGAAGCAA		A02:14294096:14294198:+	-18.1	GTAATCCTATGTGGCATCACAGGAGAGAAGCAACATCTTTTTATATAATTAGATACCGAAAAAATGAACTACTCTGCCACAAGAGATGTGACCTTACATTACA
novel_mir_430		TTTGGTTGCTGTGGTAGACGTC		A07:20651454:20651758:-	-62.91	CTCCTTTCTTAATGTTCTTCCACAAGAACCAACTTTTGATTGGATCTTCCTACATTCCATTAAAAAAGAAAACTCCATTGAATGTCAAGTTCTTAGTTTCTAGTAAATAAAATGTTCTCTCTGCATTTTTTTTGGCTGACCTTTTCCTTTTGTCATCCTGTAGATGGAAGCATCTCTTCTCCCGCAAAAGCAGGTGCTTACCCTTTTCCTGTAATTTAGGGACACCCCATTTGGTTACCATAATCTTCTTATGAATCGAATAATTTATTTTCGTTTGGTTGCTGTGGTAGACGTCGAGTTACTGA
novel_mir_431		TTTTATCAGAAGACAACACATTA		A08:2992533:2992665:+	-29.5	AAAGCTTTGCTTTTATCAGAAGACAACACATTAGTTTTCAAATCAGAATTTGAAAGAAAAGAAAAATTACTTTGCTGTTTGGTGCAGGAGAACTGTTGGTGTTTCTCTTCTTTTTGAGTTGCCGGATAGCGTG
novel_mir_432		GGAGTGGGAAATGGAGTAGGGTT		A08:11740992:11741080:+	-25.3	ACTCTATTATGGAGTGGGAAATGGAGTAGGGTTTGAGCAATTTTACTTCATTTTAACTTTTATTCTATTTTACAGGAAAAAATGGAGTT
novel_mir_434		GCTGTGATTTTGGTACTAGGCTA		A08:919020:919268:-	-50.2	TTCTTGGGTTGATAAGGTTTGATACCGGTACAAGTTCTTAGGATGATATATCAATATAAGACTAGTTTATTTATGTTGGGTCAAATCAGATTCAGAACCTTAATTGGATTAGTTCCAACTCAATTATTTTTACATAAAAAAATCAGTCCATTTAAAATGCATATATAATTTAGGATATATATATGTAAGTAACACTTTGTGATTCTGGCTCTACCAGCTGTGATTTTGGTACTAGGCTAAAAGCTAAGA
novel_mir_435		TGAACTGGAGTAGTGGAAGGATG		A08:10267128:10267202:-	-19.1	TTTTGTTACACATCCATTTGGAACTCTAGAGTTAAGTGTGATTGAACTGGAGTAGTGGAAGGATGAATGACCTAT
novel_mir_436		TCTGACTGCTTAGATGATTGCTT		A08:11965230:11965457:-	-40.43	TCTGAAATGTTTTAACTCATCACAGAGGTGATTATATAATCTAGTCTTCCTTTTGATCTGAATCTGAAATGTCTCCACTTTGCTTTGTCTTACGGATACTTTGGAAGGTTCATGTCACATTATCTAGCTGTTTACTCAAGTACACTAGTGAAGTCTTCATGCGCTTTAGTTAATATGTTTGGTTGAATAATCGTGTCTGACTGCTTAGATGATTGCTTCTTATTCCAG
novel_mir_437		GGGGAAGAACACGAAAGAAGATA		A08:16888801:16888989:-	-43.28	AAAAAAATTGGGGGAAGAACACGAAAGAAGATAAAAAGTGGATACGGTTCGTGCTATTATTCGGGTTGACCCGTAAAAAAATCCCTGAATGTTAGCTGGACCTCGTAATTTAAGACCAGCACACTTTTCTAGCTAGTCCTTACTACTTTCTAAATATTACACTTCATTCCTTGTTTCCTCGTTTCTTAC
novel_mir_438		TCTGAAACTCGCTGACACATC		A09:1213051:1213269:+	-123.5	AGATTGAAGTTGATGTATCAGCGAGTTTTAGATCTTAAAGAAGTCATCAACAAAGGGTATAGTCCGATATAATTATGGTTGACTTTGAAAGAGATAAGACACTATATCAACAAAGGGTTATAGTTATTTCATCAAAGTCAGCCATAATTATATATGACTGTAAACCTTTGTCGATGACTCTTTTAAGATCTGAAACTCGCTGACACATCGACTTCAATC
novel_mir_439		TCTTGGTTTTGCAGAATTGTA		A09:3196743:3196843:+	-48.15	TGTTAGTGATTCTTGGTTTTGCAGAATTGTATGCTATTGGATAAAAATGCATACAATGGGAAATTGCATACAATTCTGCAAAAACCTAGAATCACTAACAA
novel_mir_44		TAGGAGTGAGGCAAACAATTTTA		A02:14764828:14765044:+	-40.04	CTGGATAGTCTAGGAGTGAGGCAAACAATTTTATATATATATAGATGTTATCGTAAACTTATACCATGTACAACAAGCATATGGCTACATCAACCAGGAGCAATGATGAGTACTTTTAAGTGATTTTCGAATTTCTCTTTATCAATTTATTTGTTAATTAGATGAAATTATTGTCTGGGAGAAATTGACTGAATATTCTGTAGACTCTTTTTTTGGT
novel_mir_440		AGAGATTTGAGACAGATTGCA		A09:14432027:14432251:+	-49.8	TCGACCTGTCAGAGATTTGAGACAGATTGCAAAGACCTGATTGTAATGATAGAAGAGCCACAAGCTTGGCCCAATTTCTCAACTGAGCTGAAAATCATTCAAACACTTCGGTTGTGTTTTTCGAACTTCAAAATCAGTTACATCCCAAAGACACAAAATGATATTGCAGATTCGTTAGCTAGGAATGCATGTTCTGTTCATAAATCTTTGTGTTTTATTGGTTGT
novel_mir_441		GCGGGTGGAGCTGTGGCATGGCA		A09:16069189:16069431:+	-63.8	TACGCCTTTGGAGTTGTCAGCAAGTTTCTCTCCAATCTGGGAAGAGAACATTAGAATGTTTTGTAGTGGATTTTGAGATATCTCTGAGGGACTTCTGATCTGAAGATTACATTTGGGGGTAATAAGCCTTTTCTTGTTAGTTATACTGATTCTGGCATGTCTGGATATGTTGATTCTAGCAAGTCTACTTTGGGTTACTTTGTAACATTTGCGGGTGGAGCTGTGGCATGGCAACAAGGTTGC
novel_mir_442		ACAGGAGCAGGTAGTATTATGTA		A09:19206997:19207159:+	-29.62	AGAAGATTTGTATCTGGTAGTATCTGGGGCCGTTGAATTTTTACCAAAGAGAATTTTTATAATTATATGTTCCAATTATTTTCATATTTCTATTATTCAAATTTAAATAATAAATAGAAATTCCTATTCTACAGGAGCAGGTAGTATTATGTACTAAATGTTT
novel_mir_443		TTTAAAAACATGTTGGAAGCTTA		A09:20733521:20733592:+	-25.6	TGCGGAATCTCGCTTCCAAAACGTTTCTAAAATATTCTCTTTAAAAACATGTTGGAAGCTTACGATTCCGTT
novel_mir_444		CTCGAGGGGGCATATTAAGAACA		A09:23943882:23943981:+	-25.5	TCCGGCCCAAAGTTGGTCTTCCATTCTTGCATAGACATTCCGAGATTGACGCTTAAAAAGCCATCATCTCGAGGGGGCATATTAAGAACAAAGGGTCCCA
novel_mir_445		CAAGTTGTGGGTTAGTTTTGGTA		A09:1608442:1608775:-	-69	AAAACTCAAAAACTCACTATTAACCTGCGATCTGATACCATTGATCCGATAAAACACAAAATATATGATAGTATTTTTTTAAAATGATTAAATTAATCATATATTTTTTAATATTACATAAATTAGTGATTCTCTAGAATTTGAGGAAATGTTATTATATTATCCAAATAAAAAATGATAATATAAAAAATCTATTGATATGACAATATTAGTTTATTTTCGTTATTAATAACCTATTATATGTTTTTGTTTTTATTTTAGATTTAAAATTTGATTTTAAGTATAGGTTTGGGATTAAAATCAAGTTGTGGGTTAGTTTTGGTAAAAACCCCAA
novel_mir_446		TGGAGTAGTAGAACACGTGCA		A09:2559204:2559301:-	-37.47	ACACACGTGTTGGAGTAGTAGAACACGTGCAAAAATATGATCAACATGCACAGATCTCTCATTAGTTCGCACGTGCCCTGCTTCTCCAGCAAGTGTTA
novel_mir_447		AGAGCGGATCATCGGGGAGGCCA		A09:10851976:10852336:-	-121.6	CCGGCTGGCTCTTCCTCGCCGTGGGGTCTGCGGCTCAGGCGGAGCTTCGGGTTAACTTGGTTTGAGCTCAACTTCCCAGCACTAGGTTCAGTGGCTCGCGCTCTGTCTACTAGTGGTTGAGGCTCTTCCGGCTTGGTTTGAGGTTTCGATGTGTGTGTGTGGAGTGTGGAGTTTGCTGCTGTTTTCTCTGCCTGTTTTGTATAGGTCTTCGAATAATATTGCTTGATGTTGTTGTGGTTGGAGTGCTAGACTGCAGGCTTGTCTGTCTTCGGGATGGCTGATGCTCAGGAAGTCTTCTTCGAGCTGTTTTTGGTTGAACCAATCATAAAGAGCGGATCATCGGGGAGGCCAAATTTTACCG
novel_mir_448		ACATATTTATGTAGAGTTTGGGT		A09:13798566:13798700:-	-21.4	TGAATAATTTGTCTAGCTCTATTCGTAAATAGTAAAAATAACATAAAGAAAAATCATGCATGTGAGTTTTATATTAAAAAATAAATAAAGTACATAGTGTAAACATATTTATGTAGAGTTTGGGTGAGAAACTCT
novel_mir_449		ATTAGTTTTTTTAGTTGGACATA		A09:16860529:16860868:-	-61.6	TGGTAACAAAAATGTCTTTTTAATGTCGAGAATTAGTTTTAACCTTTACAAGGGTTTATATTTTTATGGTACATGACCAATTGTATAAGGCTTTTTTCGTATCACACATTTGTTGTCATATATAAGGGTTTATATTTTTATTTAAACACCCAATAACAAAAAAAAATACAAAAATATATTTTTATAAATTTTTGTTGCCATATACATAGTTCTTTAAAACATGACTTAAAGTGGTTATCCCTTTAAAATAGGACTTTAAAATATATTCATTTGGATGAAGTTATATAACTTGTGCAGTTATATAAAAATTAGTTTTTTTAGTTGGACATAACTTTTTATC
novel_mir_45		TTTAGTGATTAAGGTTTAGGG		A02:15673305:15673439:+	-19.3	TAGTTATTTGGGTTTAGATTTAGTAACTAGGGGTTTGTCTAGGGTTTTAGTATTTAAGTAAGTGAGTAGAGTTTAGAGTTTAGGGTTTATATTTGGGTTTACGGTTTAGTGATTAAGGTTTAGGGTTTAGTAATT
novel_mir_45		TTTAGTGATTAAGGTTTAGGG		A09:26656352:26656525:-	-26.05	GGGTTTAGGATTTAGTGATTAAGGTTTAGGGTTTAGTATTTATGAGTTGGGGTTAGGGTTGGGTTAGTGTTTAGTATATAGGGATTATAGGTGTAGTTTGCGTGGTCATATAGAATAAAACATTGGATGTATATATATGTGGTCAATAAACTTGTCACGTGGATGTCTACTTTT
novel_mir_450		TAGCTTCTTCATCACCGGACA		A09:17050075:17050171:-	-69	CGGTCAGCGCTAGCTTCTTCATCACCGGACAGACTAATCTAGTGGAGAAGCTGCAGAAGTTTAGCCTGTCCGGTGAGGAAGAAGCTAGCGCTGACCA
novel_mir_451		GTGGATAGTTTAGAAGAGAGGCA		A09:19526708:19526928:-	-49.6	AACTTTACACGTGGATAGTTTAGAAGAGAGGCAAAGATATTTTTATATAATAAGATATAGATAGATTTTAAAAAAATAAAGCACTTCTTCCATTTGCGTTGCAATTGCGAAATCGTAGTGTGGCATAAAAGTTACGGAATCCCCACTTGCGCAGTTGCTTATTTGGCAATAGAGCTTTGGTGTAAGTAAGCTCGTCAACTATGACTGCCACACCACCGCTT
novel_mir_452		GGTTCGGTTCGATCGGTTCGGTT		A09:24291627:24291753:-	-47.6	AACCGAACTGAACTGAACCATTCGGGTTAGAAAAATCTCAACTGAAAGATTTGAAATAGACTTTGGTTTGGTTTGAATCGATTCTGGTTCGGTCGGTTCGGTTCGATCGGTTCGGTTCAGTTTTTTT
novel_mir_453		ACGGAAGCATAAAACAGATC		A09:26622544:26622642:-	-43.3	AACAGAGAATATCTGTTTTATGCTTCCGCAAAGTACCTTAGTTAGCATAATTTTTAACTAAGTTAATTCACGGAAGCATAAAACAGATCTTTCTCTACT
novel_mir_454		TCATGGTCGTGGTCACGGTGA		A09:32102250:32102390:-	-70.2	GTCATCGTGATCATGGTCGTGGTCACGGTGATTATGGTGGTGGTCATCGTTGTCATGGTCATGGTCGTGGTCGTCATGGTCGTGATCGTGGTCGTCATCGTCATGGTCGTGATCGTGATCATCATCGTGGTCATGGTCGGG
novel_mir_455		TTTTGGTTCGGTTCGGTACGGTT		A09:35820261:35820619:-	-83.3	ATATTATCTATTTTGGTTCGGTTCGGTACGGTTCGGTTTTACCATATTGAACAGCCCTATATAATAGATATATTTTAAAATAAGATAGATTAGTGCAAATAATATAAGAGATTAAAAATAGGCAAAAAATCATCTTAGGTTTAAAAAAAGGAAGGGAAAAAGGTGTTTCTCCTTTCTTTTTTTTGTTTTTTTTCTCAAGTTTCAAACTTTATCAACCCGTACGGATGTCAGGCGGCTTCCCCAATTCCCATGTCTCTGGTTTGTCGCACCTCTCTCTTGCGGTCATTTTCTTCAGTCTTTACTCTTGGTTTGTGCTGGTTGTCAATCAGAGATTAATGGAGCCGGTTTAAGGATGGTAG
novel_mir_456		ATATGGCTTACTATCTCACCGA		A10:5621851:5622098:+	-65.64	TGCGAGTAGGATATGGCTTACTATCTCACCGATGGTATTTATACGAAATGGACAACTTTTATCCAATCTATTTCTATGCCACAAGGGCCTCAAGCAGTTTTATTTGCTTAACGTCAAGAAGCTGTCCGAAAAATGTCGAGCGTGCTTTTGAAGTCTTTCAAGCTCGCTTTGCCATTGTTAAAAATCCAGCGATGTATTGGGATAAGGTCAAAATTGGAAAGATTATGAGCGCAGGTATCATACTCCAT
novel_mir_457		AAGAGACTTGCAATGGAGACATA		A10:5622501:5622738:+	-57.52	ACCCCAAAATAAGAGACTTGCAATGGAGACATAAAAATCTCAAAGTTCTTATCTTAATCTCTTAAACACCTTTACTCCTTAAATATTATTAAAAAACAATTAAGAGTCCCCTAATGGGGTTTTAGGATAAAGATGCTCTAAACACTTCATGTGGGCATGTTTTGTTGCTTGGAAGTTATGTTTTCGTCCGTTTCTTCTAAGTTTTTCTCACGTAGCATGTTTCTTGTGTTAATGGAGA
novel_mir_458		TTATATATTTTAAGATTGTGACA		A10:8066217:8066414:+	-29.8	TACATAACAATTATATATTTTAAGATTGTGACATATGTTAATCTATCTCATAATTAAATATATATATACTAAGATATTAACAAAAATAAATTTAATTTAAAATTGCAACTTTTAAAAATAGTTAATATTAACTGGAAATAGTTATTTGATAATTTTTTTTAAATCCTAGAAAAAATATAACTGTAAAAGATTATGTAA
novel_mir_46		TAGGATCAATTGGATATGGCATA		A02:16276212:16276349:+	-26.9	AAGATATTGTTGTCCACATCTTTTTTATTTTCTAGTTTTTACATTAAACACTATCAAATACTCAGTGTGAGTTTTAGGATCCACACTAATCTACCAGAGGTAAACTAGGATCAATTGGATATGGCATAATAAATGATT
novel_mir_460		TGAAATAGAGTCATGTGGAAC		A10:11403745:11404074:+	-67.01	TCCTAGAAGACAGAACCATGTGAAGCTCTGTTTGTGTATGTCCCATGCTTCCAATGGTTGCAGGGTTGTTTTCAGTCCTTCATCATATTTATACATCCAGAGACAGAACCAACTCTTCAAATTACCAAGTAGCAAAAAGCGATACAAACCTTGAATCTGAGTATCTAACCTTTCTTGAGAAGCTTCAAAATTCAATTTTCCGGACACAAGAAATGTCATCAAAGCAGAGAATAATTACATGAGAACGACGTAACTCGTCTTACAGTCAATCAACCAATCATCATTTCTTGATTAGTATCTGAAATAGAGTCATGTGGAACGTTGTTTGGG
novel_mir_461		TTTTGAAGAGGAGGAGTATGATA		A10:3634303:3634592:-	-71.8	GGATAAATCTTTTTGAAGAGGAGGAGTATGATATGACCTTAGGCTGATTTCTGAAGTTTTGGACATGTAAAATATTCAGAAATCAACCCATGATGTTAGCTAGCATGTCCAGTCCATTTTTATGAAGTTACAAGTCCAAGAAGAATGAAACGCAAGTGGTTTCTTTACTATCCAAAAAAGTGACGAAAATCAAAAATTAAATTGCATGGAAAGCTTATGTCTCTTGCATGCAATGATGCTTGTTTCAAGAACACTCACTCTCCTCCATGCATTGCTTTTTGTGATTTCCT
novel_mir_462		ACAATTAATTTTGGGCTTGGACA		A10:8138425:8138512:-	-20.27	TTGGCTTTGAGAACAACATGTGTTCAAGTTTCTGAATTGTTTTTTGTTTGGCAAAACAATTAATTTTGGGCTTGGACAATTTAGTCAC
novel_mir_463		ATATATTTAGAAAGTTTGGAT		A10:8248293:8248475:-	-36.9	AAAGCATAAATCCAAATGTGAGTATATTTTTTTATTTGTGGTATTTTTGAAAATAATACTTAACTTGTGATATTTCTAACAATTTCTCATTACCTTTGGAGAAATTTTAAACTGGGAGATAAAAGTTGACTTTTAACAAAAATTGGAAAGAGATATATTTAGAAAGTTTGGATTACATGTCCA
novel_mir_464		AATTAAAACAGACGACTTACATA		A10:9466330:9466526:-	-82.62	CTGGTGAAGAAATTAAAACAGACGACTTACATAAAAGTCGTCCAAATATTCCCGCCTAAAATGTTTTAAAAATTTTAAGTCATCTGGGAAGTCTTCTATTTTAGTTTCCCGCTAAAAATATTTAATTTCCCGCTAAAAATATTAAACTCTTCTGGACGACTTACATGTAAGTCGTCTGTTTTAATTTCTTCACCAGA
novel_mir_465		GGTCGAGTGACGACTCGTCGG		Scaffold000096:554158:554223:+	-31.9	ACGTCTCGTCGGTCGAGTGACGACTCGTCGGTAGAGTGATGACTCGTCGGTCGAGTGACGACAGAA
novel_mir_466		ACTCAAACGTGTGATTGTTGATA		Scaffold000100:755058:755323:-	-46.6	TTTTTAGAAAACTCAAACGTGTGATTGTTGATATTATTTTTTATTAATTTTATTACTAACAATAATCTCTTTCTAATTAAATGTTGCAGACAAAATGAACGTGTGCAATAAATACAAAAACGTTTTTATTGTTGTTTTAGAAAAAGTTGAAATTTCTTAATACCCGTGCTTTTAAGCAAAACTGCTTACATAACGAAACGGAGGGAGTAATAAACTCTTCAGGCATAACAAACCTATCAACAAACCCCACTTGGTTATCGTGAGGC
novel_mir_467		AAGTGTGGATAAGGTGACGGGTA		Scaffold000149:133920:134054:-	-125.6	CACCGACAGACTACCCGTCACCTTATCCACACTTGAGGTGGATAAGATTTACGAGGAGGTAAATTTTTAAAAATTTACCTCCTCGTAAATCTTATCCACCTCAAGTGTGGATAAGGTGACGGGTAGTCTGTCGGT
novel_mir_468		ATGAAGAAGTTATCCCACTTTTA		Scaffold000155:5054:5220:+	-35.6	TTTCCTGTTTGAGAATGTGCCAACTTCTTTGTCATTCAATCAAACTAGGATGAACCACGATGTGAGAATCTCGATTCGGATAAAAAACAAGTGGAGAATTACCAGGAAGATCAATAAGTATCATAGGAGATAAGATGAAGAAGTTATCCCACTTTTAAATCAGGTAA
novel_mir_469		GGATTTCTTCAGGTAGGGCGGTA		Scaffold000162:83862:83946:+	-24.9	ACTGTGGCTTGGATTTCTTCAGGTAGGGCGGTAAGAAGGAATTGTTCCATTATCTATGTTTTGTTTGAAGTTTTCAAGATTCGGA
novel_mir_47		ATACTAGATCTCGATCCGCGC		A02:20811726:20811914:+	-30	AAAACCTCCGACTGGATGAATTTAGTATAAAAATCTACAAATATGTATATACACGAAATATCTACCAATAAGGATTCAATAATCAAATAAAAATGTTTTACTAAAAAAATCAAATAAGCTTGTTGTTCCCTAATATGCATTTAATTGTGTAATAACGAATACTAGATCTCGATCCGCGCAAGGATGTTT
novel_mir_470		CGTCGCGGAAGGGTCTCGCATT		Scaffold000170:220140:220436:+	-111	GGCCGAAGGTCGTCGCGGAAGGGTCTCGCATTATCAACGGGGTTAGATTTTTTCGAAAATTTTGGTGATTGTCTCTGCGTTTTCTTTTTTCGCTTGTAACGTGTTAACTGGTTTCGCAGGGCCTTAACTTGCTTGGCTCGACCATTGAGGCGAGCCATAGGGAAGCCATGGTCTATCGTTTCAAGGTGGAGAAAGCAGAACGAGATCTCGCTCGCGTGCAAGGCGAGATGTTAGAACGAGACGCGCAACTCGCTCGTGAACATGCGAGGGCTATCCGTAAGGCGGAAAGGAAGGGCA
novel_mir_471		ATTGTGTGTGACGTCTCAGTT		Scaffold000486:3800:3949:+	-18.3	CACCTAAGTTATTGTGTGTGACGTCTCAGTTATCTTCCTTTGTCGTTAAGTCAACTTTCAATCTCTATCTATTTTTAATCTCCCACGCTTCTCTTCTTCATCACTATCTACATCCATAATTGTTTTGTCTACACATCTGTAACAACGAGA
novel_mir_472		TGTTATAATTTGATTGGTCGATA		Scaffold008456:58:262:-	-35.8	TGTTTATTAATATGATTTTTTAAATTATTGATAGTTGTTTACAGAATAAATTTAAAATTATTTATATAATGTTATAAATTATTTATAAAACTATAAATCCTACTATATATTGATTGAGAAGTCACATCAGTGATTTTTTATTACGTGTTCATCATAAATGAACTGTTCAAATTGTTATAATTTGATTGGTCGATATTTTTAATTT
novel_mir_473		AAGAGAAGCTGGGTTCCTCCT		Scaffold038500:1:55:+	-23.7	GAAGAGAAGCTGGGTTCCTCCTTCTCCGCTGGGGGGGGATCGGCTGGGTTCCTCC
novel_mir_48		AAGACTTTGAACTTTTTTGCTG		A02:23918438:23918574:+	-74.6	ACAAAAGATGAAGACTTTGAACTTTTTTGCTGTTGAGCAAAGTGTGAGCAAAAGATGAGTTAGTGCTAGTGAGATTCTCCACATGCCAACACACTTTGTTCAACAGCAAAAAGAGTTCAAAGTCTTCATCTTTTGTT
novel_mir_49		CACGTGTTCTACTACTCCAAC		A02:23929269:23929378:+	-49.4	TGGGCGAGTTACACTTGCTGGAGAAGCAGGGCACGTGCGAACAAATGAGATCGATCGGTATATGTTGATCATATTTTCGCACGTGTTCTACTACTCCAACACGTGTGCCT
novel_mir_49		CACGTGTTCTACTACTCCAAC		A06:18848128:18848233:-	-40.7	TGAGTATCACTTGCTGGAGAAGCAGGGCACGTGCGAACAAATGAGTTTGAGCAGTACATTTTGATCAAATATTCGCACGTGTTCTACTACTCCAACACGTGTATCT
novel_mir_49		CACGTGTTCTACTACTCCAAC		A09:2559200:2559303:+	-40.2	TGAGTAACACTTGCTGGAGAAGCAGGGCACGTGCGAACTAATGAGAGATCTGTGCATGTTGATCATATTTTTGCACGTGTTCTACTACTCCAACACGTGTGTCT
novel_mir_5		CATAATTTCTGACATTGTGAC		A01:5688424:5688586:-	-56.8	CTTTTTATGCATGTTTCTCTCATAATTTCTGACATTGTGACATTTTTATGATTTCCCAACAAGAAAGTTTTCTTTCTGTTGGGTAAATAAAACTTTTTTGCTGGAGAAGTATAAAAAAGGTCACAATGTCAGAAATTATGAAAATTAAAAAATCTACTTAAGT
novel_mir_5		CATAATTTCTGACATTGTGAC		A01:5688437:5688576:+	-56.4	TTTTAATTTTCATAATTTCTGACATTGTGACCTTTTTTATACTTCTCCAGCAAAAAAGTTTTATTTACCCAACAGAAAGAAAACTTTCTTGTTGGGAAATCATAAAAATGTCACAATGTCAGAAATTATGAGAGAAACAT
novel_mir_53		TTTGAAATTAATTGGGATTGCTA		A02:3868837:3868982:-	-21.8	ATTCACAGCCTTTGAAATTAATTGGGATTGCTATTATTAGTAGATTAGTGATAAAAATATATTTATGGTTAAATTTAATATACTTTTAAATGTTTAAAAACATTAAAAACTTGATTTGAGTTGAATTTTGTTGGTTTTGCGTGACA
novel_mir_54		ATATGTAGAGATTTTTGTTACTA		A02:4393101:4393176:-	-19.7	ACGCGGTTCTAATAGTTACAAAAACTTATATAAATACATAGGTATATGTAGAGATTTTTGTTACTATTAACCAATG
novel_mir_55		GCAGCATCATCAAGATTCACA		A02:5146365:5146485:-	-58.3	AGTTGCAGATGCAGCATCATCAAGATTCACAAGTGAAGTGGTTTCCTTGGTTTTCGCCTCTCCATCCGAAAACAAAGGGTTCTTCTCGAATGGGAATCTTGATGATGCTGCATCAGCATAT
novel_mir_56		AGAACCGGTTCTTAGCTTTTTTT		A02:7317294:7317371:-	-36.9	AATTTTTAACTAAAAAGCTAAGAATCGGTTTTTATATCTTATTTAAGAACCGGTTCTTAGCTTTTTTTAGTTAAAAAT
novel_mir_57		TTGCGGGCAGTTGCGGGAGGATA		A02:7732723:7732926:-	-36.49	TTACAGACTGTTGCGGGCAGTTGCGGGAGGATAAATTTTGTTTTTTAAACAATATAAATATAAAAACAAAAATATTGGATAAATTTTTTAATATATGTATATTATTATTTTTTATTTAAAAATAATAAATTATATTAAATTCTATTTGAATGTGATATATTGTTATTTTATTTTTATTCTTTTTTAAATGTAAACATTCTACTA
novel_mir_58		AAGTAGTACAATGCCAAGCTTTA		A02:8228347:8228431:-	-20.3	TGTTGTTCTTAAGTAGTACAATGCCAAGCTTTAATCATGTTCCAAGTGAAACAGATTAAACCTTCATTTGCTACTTTGATAAGCT
novel_mir_59		AAATATATAGCAAGCTGAAGG		A02:9622371:9622453:-	-48.39	GTGATGAGAAAAATATATAGCAAGCTGAAGGTAAAAAGAGAATCCATAATGTCTTCAGCTTGCTATATATTTTTCTCATCACA
novel_mir_6		CATCAATTATATTAGTATTTA		A01:6464463:6464591:+	-52	AAGAATCTCTCATCAATTATATTAGTATTTAAATAGAAAGTTTCTCAAAAACTTAAGAGAGTTATGCGAGGATAGATTTTTACTGAGAATTTTCTATCAAAATATTAATATAATTGGTGAGAGATTCAT
novel_mir_60		AAATAAGAGATATAAGAGACGT		A02:11195580:11195665:-	-30.6	AATATAAGAAACGTCTTTTAGCTTTTAACTAAGAAAAATTAAGAAATATTTCTTAAATAAGAGATATAAGAGACGTTTCTTAGTTT
novel_mir_60		AAATAAGAGATATAAGAGACGT		A07:5360804:5360891:-	-24.19	TTCGGTTAAGAGACGGTTTTTATCTTTTAACTAAGAAAATCTAAGATCTGTCTCTTAAATAAGAGATATAAGAGACGTTTTTAGCCGA
novel_mir_61		AGAACCGGCTTTTATACTTCTTA		A02:11515459:11515552:-	-34.7	TTTTCGGTTAAGAACCGGCTTTTATACTTCTTATTTAAGAGACAGTTCTTAGCTTTTCTTAATTAAAAGCTATAAAACGGTTTTTAGCCGAAGC
novel_mir_62		GAAGACTCTCGGAAGACTTCTCA		A02:15775461:15775576:-	-42.8	AGACTTTTCCGAAGACTCTCGGAAGACTTCTCATAATACTTTAGGCAAGTCTTCTAATGCATTTTATGCTAGAAGACTGCCCACGAAGTCTTTAGGAAGTCTTCTGTTCAAAGTGG
novel_mir_63		GCAACACGTGATTAGTCTGGACA		A02:17560660:17560959:-	-64.21	CCGACACATGGCAACACGTGATTAGTCTGGACAATTTCTGTGGAGCCATAATACCCATGTATAATTCAAAAAAAAAAAAAAAAAAGTGAAGACGGCTTGTGGAGTATTCTTTTGTTTGCCCTTAGTATGTGATTTTATCCTCCAACGCAACTTCCTGTTTTGTTTTCAAAAGTGTTTCTTGCAAATCCAAAACCACGCGAGAAGGTATATCGTGACGGGAAAGGTGAAAGGATAAGTTGTTAAAATAGAAGACCAAAAGAGAAATTGGTATGTGCAAGGCTTGTGCGTGTCTCACGTCCT
novel_mir_64		ATCTTTTGGGTTGTTCGGTTATA		A02:17993687:17993812:-	-26.8	AGGGTAATCTATCTTTTGGGTTGTTCGGTTATAAGCAGTATTTTTTAGAATATTTGATAATCTTAAAACTAAAGATAATTAATATTTTAAAGTATATAAACTGTATTTAAGATATTTTGGTACCCA
novel_mir_65		ATAACTAGTAGATGTTTAGCTTA		A02:18503514:18503791:-	-49.8	TATTGGTGGTATAACTAGTAGATGTTTAGCTTATCATGTTGATTTCTAATTGTTTTTTAAACTATTGAATCATATGTGAGAGATTCTAATATTTTGATTTATATGTATTCTTACTTTATATATAGCCGTTTCTATGTCATACCCGTATCTACAAATGTTAAGTTTGACGTTTCATGTCCCCGCTCCCGTCCCACTTTCTGGTCCCCGTCTTGTTCTTGGTGCAGCTTAGATCTTAGGGCTTTTGCTCAGAAGCTCAATAGTACTGGTTTCAACGAAAA
novel_mir_66		CTTTTATTTAGGATTTTAGGAAA		A02:19686134:19686259:-	-22.4	TTACTTTTACAATTCTATTTGGTCAGGATTTAAAAGGAAAAAAAAAACTTATTTGGTTAAGATCAAAAGAGGAAAAAGTTATTTTTCAAATTTCTTTTATTTAGGATTTTAGGAAAAAAAAAGTTA
novel_mir_66		CTTTTATTTAGGATTTTAGGAAA		A06:7890371:7890603:-	-32.73	TTTCAAATTTCTTTTATTTAGGATTTTAGGAAAAAAATTTATTTTCACATAATGATAGATTTTTATTAATAAGTACACAATGTTTCTTTTTGTACAAATGACACAATCATATCAGGTGAAATATTTGAAGTTATTTTTGGTTTATAATTTTACAACACAAAATTCTATTAAAAAATAGTTAGTTATTTATAAGAAATAAGCTACTTAAAAAAATAAAAAAAGGAAAATTCCAA
novel_mir_66		CTTTTATTTAGGATTTTAGGAAA		A07:410261:410625:+	-53.8	TATAATTATTTTTTCTAGGATTTAGAAAATAAAAATACTTTCAAATAATTACTTACAGCAAATATTAACTATTTTTAAAAGTTGCTATTTTCAAAATTTTTTTTCTCAATATCATTAATATTTTTAATTAAATATTTTCAATATCATATTATTTTCAAAATTCCTTTTCTTACTATCACTAATATTTTTAATTAAATATTTTCAGTATCATATTTATCATTAAATTTTAAAAGTAAAAGTTACTTTTACAATTCTATTTGGTCAGGATTTAAAAGGAAAAAAAAAACTTATTTGGTTAAGATCAAAAGAGGAAAAAGTTATTTTTCAAATTTCTTTTATTTAGGATTTTAGGAAAAATATTTATT
novel_mir_67		GGCAGTCTCCTTGGCTATC		A06:21585232:21585392:+	-60.8	TTCTATTTGGTAGCCAAGGATGACTTGCCTACTTCTTTGCGAAGGAAAATGGTCACGGTGTCATGTTTGAAAGTGAATATATATTTATAAGAGTATATCAATTAGTGACCATTTTGCGTATAAAAAGATATTAGGCAGTCTCCTTGGCTATCCTTATATGT
novel_mir_67		GGCAGTCTCCTTGGCTATC		A02:21789088:21789375:-	-71.28	GTAACGGTTTCAGGCAGTCTCCTTGGCTATCTTGACATGCTTTTTTCTTCCATGTTATACCTTATTTCTTTGTATTTTTCGAGTCCAAATAATATTTTTTTCTATAAATTTACTACGAAAATCCCTTAAACAATCTCTAACAAAGTATGTTATTAGAAAACTACCACTTTTTGCATTTATTGCAAATGCATGTACGTGGTGAGTGTACGCATTGTTTAGAAGGAAATGTCAAAGATGAATAGAAGAATCATATTTGGTAGCCAAGGATGACTTGCCTATTTCTTTGAG
novel_mir_67		GGCAGTCTCCTTGGCTATC		A02:21789336:21789502:-	-76.61	TCATGTTTAGTAGCCAAGGATGACTTGCCTGCTCTTTTTCACCTCCATGATTCAATTTTATGTAGGGTTTTGGATTACTATGCTTCTAAAGAGTATAGTAATTCAAAATCTTGTTGAATCTTTGTGGGTAACGGTTTCAGGCAGTCTCCTTGGCTATCTTGACATGC
novel_mir_68		AGTAGTAGAACACGTGCGAAA		A02:23929279:23929373:-	-42.64	CACGTGTTGGAGTAGTAGAACACGTGCGAAAATATGATCAACATATACCGATCGATCTCATTTGTTCGCACGTGCCCTGCTTCTCCAGCAAGTGT
novel_mir_69		GGCAAGTTGTCCTGCGGCTACA		A02:24614823:24614933:-	-55	TAGAGTATAATGCAGCCAAGGATGACTTGCCGGAACGTCGTTCATCATGCGTATAGGTATTGGTGATGAATATATTTCTGGCAAGTTGTCCTGCGGCTACATTTTGCTCTC
novel_mir_7		ATACTAGAGCTTGACCCGCGC		A01:6998253:6998346:+	-27.3	GGCATAATAGATACTAGAGCTTGACCCGCGCGCCCGCGCAGGTATTAGTTTTTATGTATTTATACATTGATATTTGTTTTTCATGATTAGTGCA
novel_mir_70		AGGCGGCAAATCGGATTTAAA		A02:24667152:24667425:-	-99.2	AATATTCGGCATATTGGTGAAGGCGGCAAATCGGATTTAAACGAAACGATTTTTCTCTCGAAAATCCTTTTCTAAAAGTCGGTCTAGGTCTAGGTGTTCAGACTTTAGCCTAATCAATAATTCCATATAAAACGTATAATTAAGGTCTAGCGATTTTTTGCTAGACCTTAATTAGAGGTTTCGGTTAAATGGTTACATAACAAAGCTCGAGAAAATTTGAAAATTGTTTTATTTATATCCGATTTGCCGCCTAGACAGGCACCAGCGCCCCGAC
novel_mir_71		TTGCGCGAGATGAACATTATATA		A03:3088418:3088751:+	-76.21	AGCAGTCTGGTATATGAACTGTAGTTCGTGCGGTGCATCTATGATAAGTTTTCTTTGTCGCCACGAGAGAGGCGGAGATAACTATACTAGATTTTTAATTAGTTTAATTGAAGAATAGTATTTTAATTTATAATTGTATTTTAGAGGGATAAAATTGAAAATTCTGTAAATATTAGCCTATGAGACAACTATATGTTGAATTTATCCTGTTAGGACAATGTATGTGTTTTGGACCTAAAAAACCAAATTTCCCTTAATATATACACCAAAATACAAATACAACTAGGTTAAGATCCGCGCATTGCGCGAGATGAACATTATATATAAAAATTAT
novel_mir_72		ATGAAAAGCTTAAGGTCTTCA		A03:7265223:7265467:+	-94.6	AGACTGTGGTTGCAGACCCTAAGCTTTTCATTGGTTCCTTGGAAAGGCTACATTCTATCTTTTCTAGAAATTTATGTTCAGAGATTTGGGATTTCTTTCAGAGCCAACAAAACCCATTAAACTTATTCTCATAAATAATGATAGATAAAGGAAAGTAATAACTTAGATGTATTTAGTACCTAAGAGAGAGTGTTGCCTTTCCAAGGAACCACCCATGAAAAGCTTAAGGTCTTCAACCACACCGT
novel_mir_73		TGCCAAAGGAGATTTGTCCGG		A03:8015201:8015324:+	-46.8	AGAAGGTGCAAATGCATTACAGGGCAAGATCTCCTTTGGCAGGAATCTATTACTTCAGTCTTACATATGCATATATGTTTGTGGCGAGCTCTCTGCCAAAGGAGATTTGTCCGGTAATTCCTTT
novel_mir_74		TTGCTATAGATGGTTTCTGCT		A03:8318139:8318298:+	-62.7	CTGGAAAAAAAGACAGAAACCATCAATAGCAACTAGTAACATTTTGATAATAAAAATTGAATGTTGACTGAAATAACTTAGGTACTTCAAAGAGAAGACATTCAATTCTTTTTACCAAACTGTTACCAGTTGCTATAGATGGTTTCTGCTTTTTTTTTTT
novel_mir_75		TTGAGTAATAGAATAGTCGTTTG		A03:9759280:9759397:+	-19.4	CACCACAAGTTTGAGTAATAGAATAGTCGTTTGCCGTAAAAAAAAAAAGAAAAAAAATGTCACTCTGAATTATACCAGAGATAGATGATTTTATTCTAGATACTTTTCTCTTTAATTT
novel_mir_76		TTTTTAGCGGAATATAAGAAT		A03:10964956:10965122:+	-59.4	GTTTTTAGGATTTTTAGCGGAATATAAGAATTTGTCTCTTAACTTTTAAATAAAAAAACTAAAAAACGACTCTTAAGTAATTAAATAATTATTTAAGAATCGGTTCTTAGTTTTTTTACTAAAACACTAAAAAACGAATTCTTATATTCCGCTAAAAACCACATACT
novel_mir_76		TTTTTAGCGGAATATAAGAAT		A03:14742799:14742899:-	-39.1	TAGTATGAAATTTTTAGCGGAATATAAGAATCCATCTCTTAACTTTTAACTAAGAAAACTAAGAATTAAGTTTTTATATTCCGCTAAGAATTTCATCCTAA
novel_mir_77		TTACTCTATATTTTACTCTAT		A08:16519502:16519604:-	-45.9	GTTACTCTATAATAAAGTGAAATATAGAATATTCTTGTTTTTTCACTCGATATTTGGAGTAAAAAAATAAGATTACTCTATATTTTACTCTATTATAGAGTAA
novel_mir_77		TTACTCTATATTTTACTCTAT		A03:11604745:11604875:-	-44.21	AAAAACAAGATTACTCTATATTTTACTCTATTATTGAGTAACTTTATTATAAAGTGAACCATTGAAGCAAATTCAACTCTATAATAGAGTTACTCTATTTTAGAGTAAAATATAGAATAAATTTTAGACTA
novel_mir_77		TTACTCTATATTTTACTCTAT		A03:11604834:11604937:+	-57.2	GTTACTCAATAATAGAGTAAAATATAGAGTAATCTTGTTTTTTTACTCCAAATATAGAGCAAAAAAAATAAGATTACTCTATATTTTACTCTATTATTGAGTAA
novel_mir_77		TTACTCTATATTTTACTCTAT		A03:11604835:11604938:-	-60.7	GTTACTCAATAATAGAGTAAAATATAGAGTAATCTTATTTTTTTTGCTCTATATTTGGAGTAAAAAAACAAGATTACTCTATATTTTACTCTATTATTGAGTAA
novel_mir_78		AGCTGCCTCTGGTCTGAGCTA		A03:13650382:13650500:-	-74.7	CTGATTAGATAGATATTCAGAGCTGCCTCTGGTCTGAGCTATGAGCTCTCTCATTCCCTACTGATTAGATAGCTCATAGCTCAGACCAGAGGCAGCTCTGAATATGTTTAACCTGCTTT
novel_mir_78		AGCTGCCTCTGGTCTGAGCTA		A03:13650384:13650502:+	-76	AGCAGGTTAAACATATTCAGAGCTGCCTCTGGTCTGAGCTATGAGCTATCTAATCAGTAGGGAATGAGAGAGCTCATAGCTCAGACCAGAGGCAGCTCTGAATATCTATCTAATCAGAG
novel_mir_79		GTATGTAGACGCACTGTTTCTCA		A03:17889617:17889715:+	-36.2	GTGTTTCCTGGTATGTAGACGCACTGTTTCTCAAATTGTTTCATCATTTTGAAACTGTTGTAACATGAGAGACATTTGTTTCTACTTATAGGGGAGCAG
novel_mir_8		AATGAATGATGCGGTAGACAAAT		A01:7436175:7436281:+	-28.6	ATATGATCCAATTAGTTTCCGACTCATCCATCCAAATACCGAGTTACTAAATTTTAAGATAGACTCGTTAAATGAATGAATGATGCGGTAGACAAATTGGAACATTG
novel_mir_80		ATGTGTATATATGTGGAAGGATA		A03:19914031:19914342:+	-52.23	GTGTCCCTGAATGTGTATATATGTGGAAGGATAATCTTAAACTCTAAATCCTGAAAATAATAAATATATATACTGGTGTATAAAATATATGGTCAGTGAAATTTTGTCTACCTTAATATATTTACAAAATGGTTCAACTAATTCCCCTTAAATAAAATAGTTCAACCAATATAGGTTCGTTAATACTTCACATCCACGCAAGGTGCAAAACCGCTATAACAATCGCAAATGTTTTCATCTGTTCAATAGTATAGATATTCTTAATACTAAAAAAATATGAATCACTCCAATAGTATAGATATTCTTAATACT
novel_mir_81		TAATGGGCCTTGAGGAGGATGTA		A03:20472426:20472680:+	-64.6	GTTCAATGTCTAATGGGCCTTGAGGAGGATGTAAATCTATCTCCAACAGTCTAATGGACCTTGAGAAGGATGTAAATCCATCTCCAACAGTCAGTTGACTACTTTTAAACATTAGAATTGTTTGTGACTGAAGCAGGCATTGTCCACCACTAATTGAGATACTCAATCGAAACCACTGATAGAGAGATTCAATCTCATATCACCATCCATTGTCCGACTTACGATCCTCAACCAGCCAGCTCATTTGGCTAGACT
novel_mir_82		GCGCTACGCGCCGGGTTCGTATA		A03:22444173:22444508:+	-83.7	GTAAACAGAGTGGTCGACCATCGGCTGATGTGCTGGAGTCTCTCAGAAGAAGACCAACTTTCATGTCTGATGACGATAACTAAAATAGAGAGCGAGACGAGACTCAGGAAATAGCTTTTGTTGTAACTAAATTACTAATGTCTATTGTGTATGCTCGAAAACGAATGTAAGCAAGTTTCTCATGTTGTCCCTATCTAGTTAAGCTTTGCTTAGGAGAATCCTAATTCTAAAGATTGATCCTTGGCCAAAATAAAAGATTTTGAGCCAAAAACAAAGTTTTATTTATAAACTAGCGGTATTCCGGCGCTACGCGCCGGGTTCGTATATTGTGTTTTT
novel_mir_84		TCAATTATTAATGTATGGCTG		A03:24209052:24209153:+	-46.6	CAGAACCAATTCAATTATTAATGTATGGCTGTTATCAGGTTCATCAAGACAATGAGACATGGCCACATAACAGCCATACATTAATAACTGAATTGATTCTGT
novel_mir_85		TCGATGGCATTCTAGGATTAG		A03:25344865:25345001:+	-38	AAAGGAAATGCCAATCCCACGATTCCATCGATTACTTTTATAACTAAAATTTGTATGATGTCTATGTTTAGTTGCGTACACAATAAACCATTAATTGTGTTATTTATCGATGGCATTCTAGGATTAGTATTTCCAAG
novel_mir_86		AAAGTAGATATAAATCAGGTACA		A03:26842745:26842951:+	-37.02	TTTGGTTTTATTTCGATCAATAACTATGTTTACCTTTCACTTGATTTTGATTGATCACATTTGATGTTTCTTTCTTTTTTTTTTGAACCGATTTTATTTATGTTTTGGTTACAAAATAGGTATAAATCAAGTATTTTAAAACCAAAGAACCGATTTTACTTACTTTTTGGTTATAAAGTAGATATAAATCAGGTACATTAAACCGAT
novel_mir_87		AATGAGATTGTGAAGATAGAGTT		A03:27534326:27534569:+	-34.61	TTGCAAAGAACTGTTTCGTTCACAACTCTAATCAATTAAACTAATGTTTAAATTTTAAGTTACCAAAAAAAGAGGATTTTTCTATGATAGCCATAATTAATTTTTTTTCACAAAACTAGTTTTCTATAAGTAAAATGACTAAAAAATTTTATTAAAGAATAAAAATATATGTATACCTTAAAGTTAATTAATCTAGGATTTAGGGCGAAAAAATGAGATTGTGAAGATAGAGTTTCAAATGTTA
novel_mir_88		TCAAATTCATTGATCGTCAAGTA		A03:29131430:29131743:+	-73.5	GCTTCCCTGGTCAAATTCATTGATCGTCAAGTAAAGAACAAGTGTCTGTCTATCTCCGGAAATCAAAGACTCGGAGCGCTTCTGCAGCTCTGGTTTGCTTCACAAGCATAAACTCCCAAGGTTTTGGGTTGTTCTGTTTTCAGCTATAAGGGTGTTTTCTTTTCCAGTTTTAAAAAAGTTTTTTTTTTAAATAAATTTAACAATATATTCACAAAAAAAGAAACTAGGGCTCTTCCCCGGTTTATTCCAATACGTCCCTCTATTGAACCAAACCGAAATACTTTCCCGGTCCGGTTGGGTTTACCAGGTGATTT
novel_mir_89		GACTTCCATGTAAGTCGTCGGAC		A03:31365715:31365857:+	-61.6	AAATATTTTTGTCTAGACGACTTACACGGAAGTCGTCCATCAGACGACTTACTCGAAAGTCGTCCATAATTTTATTCCAAGATTCTGGTCAAACGTTGCTTATCTTGGACGACTTCCATGTAAGTCGTCGGACAGACGACTTT
novel_mir_9		TATATCGGTTCGGTTCGGATATA		A01:9336441:9336657:+	-47	TAGGCATGGACGTTCAGGTCCGGATCGGCTATTTCAGATTTTTGACTTTTTTTTATATTTACACTACTAGATCTCATTCTAATATTAGTATGGATCGGGTTCGGATAATAACACTTTGGACTCAGTTCAATTTTGTATTGCATCCTAAAACCCATAAAGTAATCATATAGTGTTTGGATTCAGATATATCGGTTCGGTTCGGATATATCCGAAGTAA
novel_mir_91		CTGTAAAGCTCAGGAGGGATA		A03:4957447:4957562:-	-54.07	GTTGAGAAGTAGCTGTAAAGCTCAGGAGGGATAGCGCCATGTCTCACCGGTACTATAAAATGTTTGTATATCTATATTGGCGCTATCCATCCTGAGTTCTATGGCTTCTTCTTGCT
novel_mir_92		GGCGGAGGGTGGATGGCGGAGG		A03:7427136:7427324:-	-64.2	CCGAGTAAGAGGCGGAGGGTGGATGGCGGAGGAGAAAGTGGCGACGCCGTTGAAGGTAGTGGAGATAACGGAGCTAACAATGACGGCGTTAAGGTTGATGAGTATGCGAATAGTAACAGTGGGAGCTGTATGTATGGATGCAAAGCGAAAGCCATGCCTCTCACCAAGTACTGTCAGCTTCATATTCTC
novel_mir_92		GGCGGAGGGTGGATGGCGGAGG		A03:7427283:7427643:-	-124.66	CCCACGGCCTCCTCCTTCTTCCCTCGCCGCCTCCACCTCAGCAGAGCCCCAAATTCGGATCCCCAACCCTAACCCTAACTCAAACGCCTCACCTTCCACATCAAATTCACCGATCACGATGTCACCGGAGGACCAACTCCTCTCGCGCTCCACTCACCTCACGCGCCCGGAGCTTCTCCGGCGCAGATCGCACAACCTCAAGCAGCTCGCCAAGTGCTACAGGGACCATTACTGGGCGTTGATGGAGGATCTCAAGGCGCAGCACAGGGAGTACTACTGGAGATACGGCGTTAGCCCTTTCAAGGACGAGCAGAATCAGCCGAGTAAGAGGCGGAGGGTGGATGGCGGAGGAGAAAGTGGC
novel_mir_93		GGGCGAATACTCTTATGGCAGA		A03:8012846:8012968:-	-50.5	CAATGTATGGCTGTATTACTGGGCGAATACTCTTATGGCAGATGATTTTGGCATTGCTTGAGATGCAAGCAAAATGTTTCTCTGCCAAAGGAGATTTGCCCCGCAATTCATCCCATGCAAACA
novel_mir_94		AGGATTCAAGACCGACTCGCATA		A03:8421762:8421852:-	-32.8	GCGAGAGCTTAGGATTCAAGACCGACTCGCATAGGGATCAAGATCACGATAGTGAGTTGTTCCAGCTGAGTGATCTGAGTTCTAGATCGCA
novel_mir_94		AGGATTCAAGACCGACTCGCATA		A06:11785233:11785323:-	-32.8	GCGAGAGCTTAGGATTCAAGACCGACTCGCATAGGGATCAAGATCACGATAGTGAGTTGTTCCAGCTGAGTGATCTGAGTTCTAGATCGCA
novel_mir_94		AGGATTCAAGACCGACTCGCATA		A09:13926822:13926912:-	-32.8	GCGAGAGCTTAGGATTCAAGACCGACTCGCATAGGGATCAAGATCACGATAGTGAGTTGTTCCAGCTGAGTGATCTGAGTTCTAGATCGCA
novel_mir_95		AAGCGTGGTGAATCTGTCGGT		A03:15044065:15044230:-	-49.7	TCATCTCTGGCTCTCATTTGGTTGTATCACGTCTTCCTGAGCTTCCGTGGTGAAGACGTGCGCAAAGGCTTTCTTAGCCACGTTCTGAAAGAGTTCAAAAGCAAGGGAATCAATGTTTTCATTGATAACGAGATCAAGCGTGGTGAATCTGTCGGTCCAGAGCTTG
novel_mir_96		GCTTTAGCACCATAGATGACG		A03:15226393:15226514:-	-72.1	ACAGGCTAGGGGCTTTAGCACCATAGATGACGTTTATTTTGACGTTTACTTGAACCCCTTCTTAGTTTCGTCCCCAACCCCAGAATAAACGTCATCTATGGTGCTAAAGCCCCTATAGCCTG
novel_mir_97		CATATTTTGGTTTCTGTGAGATA		A03:15766845:15767051:-	-36.2	CGGAAAAACTCATATTTTGGTTTCTGTGAGATAATTTATTTTTATGGCTTTGGAGGAAAAAATCATTTTTTGGTTTTGATGGAAAAAACATTTTTGCAAATTTTATATAATTTAATTTAAATGGTGAAAATATAATAATATAACTGAAAGCCCATGGGTAGACCATTACCCTTTTATATTTACCCAACATAAATATGGGTTTCAAAA
novel_mir_99		ACTTCCAGGAAGTCGTCTGGACA		A03:20410966:20411056:-	-41.6	TTCCAGGAAGTCGTCTGGACTTCCAGGAAGTCGTCTGGACTTCCAGGAAGTCGTCTGGACTTCCAGGAAGTCGTCTGGACAATTCTAAATT
novel_mir_99		ACTTCCAGGAAGTCGTCTGGACA		Scaffold000258:9040:9133:-	-47.7	GACTTCCAGGAAGTCGTCTGGACTTCCAGGAAGTCGTCTGGACTTCCAGGAAGTCGTCTGGACTTCCAGGAAGTCGTCTGGACAAATTGGTTGT

## Sheet: table S8.
table S8 List of differentially expressed novel miRNAs
pairwise	miR-name	231-330-std	Tyms-std	fold-change(log2 Tyms/231-330)	p-value	change
231-330-Tyms	novel_mir_2	2.1581	0.01	-7.75362	2.61864e-15	down
231-330-Tyms	novel_mir_6	1.0791	0.5022	-1.10349	0.0300385	down
231-330-Tyms	novel_mir_8	14.8163	0.01	-10.533	5.90046e-101	down
231-330-Tyms	novel_mir_13	14.1523	0.01	-10.4668	1.83592e-96	down
231-330-Tyms	novel_mir_19	3.2787	0.7305	-2.16617	4.03174e-10	down
231-330-Tyms	novel_mir_45	2.0751	0.01	-7.69704	9.54326e-15	down
231-330-Tyms	novel_mir_61	1.0791	0.01	-6.75368	5.23778e-08	down
231-330-Tyms	novel_mir_67	2.0751	0.4109	-2.33632	2.1788e-07	down
231-330-Tyms	novel_mir_69	2.9052	0.01	-8.18249	2.30934e-20	down
231-330-Tyms	novel_mir_70	1.2451	0.3196	-1.96192	0.000358482	down
231-330-Tyms	novel_mir_71	2.8222	0.01	-8.14068	8.41605e-20	down
231-330-Tyms	novel_mir_73	4.0672	1.8262	-1.15519	9.03933e-06	down
231-330-Tyms	novel_mir_85	29.4251	0.01	-11.5228	8.42568e-200	down
231-330-Tyms	novel_mir_91	1.9091	0.3652	-2.38613	4.96153e-07	down
231-330-Tyms	novel_mir_92	1.2866	0.5022	-1.35723	0.00518513	down
231-330-Tyms	novel_mir_93	5.6443	2.6937	-1.06721	8.91777e-07	down
231-330-Tyms	novel_mir_95	58.8088	0.01	-12.5218	0	down
231-330-Tyms	novel_mir_96	10.7906	0.01	-10.0756	1.02212e-73	down
231-330-Tyms	novel_mir_105	10.6661	5.2048	-1.03512	4.0585e-11	down
231-330-Tyms	novel_mir_113	138.493	0.01	-13.7575	0	down
231-330-Tyms	novel_mir_131	5.7688	0.01	-9.17213	9.71775e-40	down
231-330-Tyms	novel_mir_157	5.1878	0.01	-9.01898	8.29683e-36	down
231-330-Tyms	novel_mir_170	1.0791	0.5022	-1.10349	0.0300385	down
231-330-Tyms	novel_mir_172	3.4447	0.01	-8.42823	5.16359e-24	down
231-330-Tyms	novel_mir_178	7.3044	0.01	-9.51262	3.95894e-50	down
231-330-Tyms	novel_mir_183	1.4941	0.5935	-1.33196	0.00291025	down
231-330-Tyms	novel_mir_189	3.7767	0.01	-8.56098	2.9273e-26	down
231-330-Tyms	novel_mir_201	3.1127	0.01	-8.28202	9.10826e-22	down
231-330-Tyms	novel_mir_210	10.5416	0.01	-10.0419	4.94724e-72	down
231-330-Tyms	novel_mir_227	4.4823	0.01	-8.8081	4.92822e-31	down
231-330-Tyms	novel_mir_233	1.4111	0.01	-7.14068	2.96937e-10	down
231-330-Tyms	novel_mir_245	1.1621	0.01	-6.86059	1.43723e-08	down
231-330-Tyms	novel_mir_252	1.3696	0.01	-7.09761	5.66858e-10	down
231-330-Tyms	novel_mir_279	11.8282	0.01	-10.208	9.75526e-81	down
231-330-Tyms	novel_mir_294	5.0633	0.01	-8.98393	5.77223e-35	down
231-330-Tyms	novel_mir_297	1.0791	0.01	-6.75368	5.23778e-08	down
231-330-Tyms	novel_mir_303	1.0376	0.01	-6.69711	9.99904e-08	down
231-330-Tyms	novel_mir_306	1.1621	0.01	-6.86059	1.43723e-08	down
231-330-Tyms	novel_mir_307	4.4407	0.01	-8.79464	9.40807e-31	down
231-330-Tyms	novel_mir_308	1.5771	0.01	-7.30113	2.23574e-11	down
231-330-Tyms	novel_mir_314	5.0633	0.01	-8.98393	5.77223e-35	down
231-330-Tyms	novel_mir_315	2.4901	0.01	-7.96006	1.48454e-17	down
231-330-Tyms	novel_mir_318	1.5771	0.01	-7.30113	2.23574e-11	down
231-330-Tyms	novel_mir_321	1.2036	0.01	-6.91121	7.52864e-09	down
231-330-Tyms	novel_mir_323	1.4526	0.01	-7.18249	1.55544e-10	down
231-330-Tyms	novel_mir_328	9.006	0.01	-9.81474	1.21437e-61	down
231-330-Tyms	novel_mir_33	1.1206	0.01	-6.80813	2.7437e-08	down
231-330-Tyms	novel_mir_332	2.1166	0.01	-7.7256	4.99904e-15	down
231-330-Tyms	novel_mir_338	2.9052	0.01	-8.18249	2.30934e-20	down
231-330-Tyms	novel_mir_175	1.4111	4.2917	1.60473	3.3003e-09	up
231-330-Tyms	novel_mir_190	1.3281	3.059	1.2037	6.12232e-05	up
231-330-Tyms	novel_mir_256	1.1621	3.059	1.39633	6.87456e-06	up
231-330-Tyms	novel_mir_304	0.4565	1.4153	1.63242	0.000643888	up
231-330-Tyms	novel_mir_348	0.01	25.2022	11.2993	1.27038e-178	up
231-330-Tyms	novel_mir_353	0.01	9.8161	9.93901	4.98683e-70	up
231-330-Tyms	novel_mir_354	0.01	42.4145	12.0503	4.17409e-300	up
231-330-Tyms	novel_mir_355	0.01	4.4286	8.79071	5.26985e-32	up
231-330-Tyms	novel_mir_359	0.01	14.6556	10.5172	3.47293e-104	up
231-330-Tyms	novel_mir_360	0.01	1.1414	6.83466	8.37272e-09	up
231-330-Tyms	novel_mir_366	0.01	7.5789	9.56584	3.07214e-54	up
231-330-Tyms	novel_mir_371	0.01	1.461	7.19081	4.64737e-11	up
231-330-Tyms	novel_mir_375	0.01	1.461	7.19081	4.64737e-11	up
231-330-Tyms	novel_mir_376	0.01	3.8351	8.58312	8.14479e-28	up
231-330-Tyms	novel_mir_382	0.01	3.0133	8.2352	5.14217e-22	up
231-330-Tyms	novel_mir_383	0.01	2.6481	8.04881	1.94555e-19	up
231-330-Tyms	novel_mir_385	0.01	116.195	13.5043	0	up
231-330-Tyms	novel_mir_388	0.01	2.4198	7.91874	7.94747e-18	up
231-330-Tyms	novel_mir_394	0.01	2.1915	7.77577	3.24649e-16	up
231-330-Tyms	novel_mir_396	0.01	2.0545	7.68264	3.00694e-15	up
231-330-Tyms	novel_mir_403	0.01	46.067	12.1695	0	up
231-330-Tyms	novel_mir_411	0.01	1.9632	7.61706	1.32617e-14	up
231-330-Tyms	novel_mir_425	0.01	27.6219	11.4316	1.06016e-195	up
231-330-Tyms	novel_mir_427	0.01	1.1414	6.83466	8.37272e-09	up
231-330-Tyms	novel_mir_447	0.01	1.0957	6.77571	1.75834e-08	up
231-330-Tyms	novel_mir_448	0.01	1.598	7.32012	5.0176e-12	up
231-330-Tyms	novel_mir_463	0.01	1.5067	7.23525	2.21294e-11	up

## Sheet: Table S9
Table S9 Sumary of degradome sequencing data
Type	Count	Percentage (%)		Count	Percentage (%)
Total tags	36705871	100		36696291	100
Clean tags	36541512	99.55		36595548	99.73
Low quality value	790	0		941	0
Incorrect size	114752	0.31		53385	0.15
Contain N base	38147	0.1		37766	0.1
Adaptor	10670	0.03		8651	0.02

## Sheet: table S10
Table S10 Category of degradome sequencing data
		Tyms					231-330
Type		Count of Tags	Percentage (%)	Count of Unique Tags	Percentage (%)		Count of Tags	Percentage (%)	Count of Unique Tags	Percentage (%)
rRNA		124351	0.340301	13068	0.0918303		254050	0.69	12684	0.1
tRNA		15977	0.0437229	2426	0.0170478		14469	0.04	2155	0.02
snRNA		35799	0.097968	12806	0.0899892		33441	0.09	9769	0.08
snoRNA		222758	0.609603	13637	0.0958287		166254	0.45	10837	0.09
polyN		74244	0.203177	36075	0.253503		60433	0.17	26726	0.21
cDNA sense		15154675	41.4725	6913403	48.5812		17009287	46.48	6158345	48.62
cDNA antisense		183920	0.503318	101408	0.712605		182971	0.5	81232	0.64
other		5391193	14.7536	122968	0.86411		18874643	51.58	6363954	50.25
Mapping to genome		23253666	63.64	9848783	69.21		24768149	67.68	8574159	67.7
total		36541512	100	14230602	100		36595548	100	12665702	100

[truncated: 4 more sheets: table s11, table S12, table S13, Table S14]
