# Supplementary material for: The miRNAs and their regulatory networks responsible for pollen abortion in Ogura-CMS Chinese cabbage revealed by high-throughput sequencing of miRNAs, degradomes, and transcriptomes
Source: Front Plant Sci. 2015 Oct 21;6:894. doi: 10.3389/fpls.2015.00894 (PMC4617173; doi:10.3389/fpls.2015.00894)
Supplement: Supplementary file 2 [file DataSheet2.ZIP]

Archive with 1 entries (1 files):
- Supplementary file 2 Novel miRNAs containing both 5-P and 3-P alignment.aln
