# Supplementary material for: The miRNAs and their regulatory networks responsible for pollen abortion in Ogura-CMS Chinese cabbage revealed by high-throughput sequencing of miRNAs, degradomes, and transcriptomes
Source: Front Plant Sci. 2015 Oct 21;6:894. doi: 10.3389/fpls.2015.00894 (PMC4617173; doi:10.3389/fpls.2015.00894)
Supplement: Supplementary file 2 [file DataSheet2.ZIP › Supplementary file 2 Novel miRNAs containing both 5-P and 3-P alignment.aln]

file S1 Novel miRNAs containing both 5-P and 3-P

mireap-plant

mireap-plant
novel_mir_2
231-330-m0002 A01:4349553:4349675:+ 123(nt) -55.70(kcal/mol)
ATCCTTATCGCTCTTCTCGTCCGACTGGTCTTTATTGGGACACGTTCTCTCGCATAAGAGTTTCCTCTTCTGTAGAATGTGTCTCAGTGAAGACCAGGAGAACAATAAGATCGATACGAAGAC 231-330-m0002 79
...(.(((((.((((...((.(..((((((((((((((((((((((((...(((.(((((....))))).)))))))))))))))))))))))))))..).))...)))).))))).).....
********************CCGACTGGTCTTTATTGGGAC********************************************************************************** 231-330-m0002-5p 27
*********************************************************************************TCTCAGTGAAGACCAGGAGAAC******************** 231-330-m0002-3p 52
--------------------CCGACTGGTCTTTATTGGGAC---------------------------------------------------------------------------------- t0065051 27
---------------------------------------------------------------------------------TCTCAGTGAAGACCAGGAGAAC-------------------- t0067091 27
---------------------------------------------------------------------------------TCTCAGTGAAGACCAGGAGAACA------------------- t0815408 3
----------------------------------------------------------------------------------CTCAGTGAAGACCAGGAGAAC-------------------- t0096284 18
-----------------------------------------------------------------------------------TCAGTGAAGACCAGGAGAAC-------------------- t0811746 3
-----------------------------------------------------------------------------------TCAGTGAAGACCAGGAGAACAATA---------------- t5867851 1
//
mireap-plant
novel_mir_19
231-330-m0019 A01:2171146:2171341:- 196(nt) -87.70(kcal/mol)
TTGATTATCAATATGTTTTAAGGGCACACTTATCATAAGCCAAAAATCAGATAATTAATTGTAAACTATGCATTGTTTATAATTAAAGACAGTGATGTATTCCATTTTAGTTATAAACAATGCATAGTTTTATAGTCAATTAGTTATCTGAATTTCGAATTATGATAATTGTGGGCTTAAAGCATATTGATAATCA 231-330-m0019 81
.(((((((((((((((((((((..((((.(((((((((..(.(((.(((((((((((((((.(((((((((((((((((((((((((((((....)))......))))))))))))))))))))))))))......))))))))))))))).))).)..))))))))).))))..)))))))))))))))))))))
*************TGTTTTAAGGGCACACTTATC****************************************************************************************************************************************************************** 231-330-m0019-5p 2
*********************************************************************************************************************************************************************TAATTGTGGGCTTAAAGCATA********** 231-330-m0019-3p 79
----------ATATGTTTTAAGGGCACACTTATC------------------------------------------------------------------------------------------------------------------------------------------------------------------ t1536911 2
------------------------------------------------------------------------------------------------------------------------------------------------------------------TGATAATTGTGGGCTTAAAGCATA---------- t6907769 1
--------------------------------------------------------------------------------------------------------------------------------------------------------------------ATAATTGTGGGCTTAAAGCAT----------- t1891924 1
---------------------------------------------------------------------------------------------------------------------------------------------------------------------TAATTGTGGGCTTAAAGCATA---------- t0034372 52
---------------------------------------------------------------------------------------------------------------------------------------------------------------------TAATTGTGGGCTTAAAGCATATTG------- t0129005 14
---------------------------------------------------------------------------------------------------------------------------------------------------------------------TAATTGTGGGCTTAAAGCATATTGA------ t0276433 7
----------------------------------------------------------------------------------------------------------------------------------------------------------------------AATTGTGGGCTTAAAGCATATTGA------ t0490054 4
//
mireap-plant
novel_mir_21
231-330-m0022 A01:5013576:5013654:- 79(nt) -20.80(kcal/mol)
TAAAACATGAAGTAAAAGTTATTTATTGGTTCGACCGGTGATTCAACCGGTATCGGGTTCTGGGTTTTACTGGGTTTTT 231-330-m0022 20
.(((((....(((((((.(((...(((.(....((((((......))))))..).)))..))).)))))))..))))).
**************AAAGTTATTTATTGGTTCGACCGGTG*************************************** 231-330-m0022-5p 1
**********************************************CCGGTATCGGGTTCTGGGTTTTA********** 231-330-m0022-3p 19
--------------AAAGTTATTTATTGGTTCGACCGG----------------------------------------- t3611865 1
---------------------------------------------ACCGGTATCGGGTTCTGGGTT------------- t1640106 1
----------------------------------------------CCGGTATCGGGTTCTGGGTT------------- t7389707 1
----------------------------------------------CCGGTATCGGGTTCTGGGTTTTA---------- t0106821 17
//
mireap-plant
novel_mir_22
231-330-m0023 A01:5688424:5688586:- 163(nt) -56.80(kcal/mol)
CTTTTTATGCATGTTTCTCTCATAATTTCTGACATTGTGACATTTTTATGATTTCCCAACAAGAAAGTTTTCTTTCTGTTGGGTAAATAAAACTTTTTTGCTGGAGAAGTATAAAAAAGGTCACAATGTCAGAAATTATGAAAATTAAAAAATCTACTTAAGT 231-330-m0023 22
...................((((((((((((((((((((((.(((((((.((((((((.((((((((((((.(((((....)).))).)))))))))))).))).))))))))))))..))))))))))))))))))))))......................
********************CATAATTTCTGACATTGTGAC************************************************************************************************************************** 231-330-m0023-5p 10
**************************************************************************************************************************ACAATGTCAGAAATTATGAAA******************** 231-330-m0023-3p 11
--------------------CATAATTTCTGACATTGTGAC-------------------------------------------------------------------------------------------------------------------------- t0311614 6
--------------------CATAATTTCTGACATTGTGACAT------------------------------------------------------------------------------------------------------------------------ t2807573 1
---------------------ATAATTTCTGACATTGTGACA------------------------------------------------------------------------------------------------------------------------- t1317761 2
-----------------------AATTTCTGACATTGTGACATTTT--------------------------------------------------------------------------------------------------------------------- t2519920 1
------------------------ATTTCTGACATTGTGACATTT---------------------------------------------------------------------------------------------------------------------- t2720686 1
-------------------------------------------------------------------------------------------------------------------------CACAATGTCAGAAATTATGAA--------------------- t0749769 3
--------------------------------------------------------------------------------------------------------------------------ACAATGTCAGAAATTATGAAA-------------------- t0236731 8
//
mireap-plant
novel_mir_23
231-330-m0024 A01:7503928:7504030:- 103(nt) -64.50(kcal/mol)
TTACTCTATAATAGAGTGGAATATAGAGTAATCTTGTTTTTTTACTCCAAATATAGAGTGAAAAAATAAGATTACTCTATATTTTACTCTATTATAGAGTGAA 231-330-m0024 316
(((((((((((((((((((((((((((((((((((((((((((((((........))))))))))))))))))))))))))))))))))))))))))))))).
**********ATAGAGTGGAATATAGAGTAA************************************************************************ 231-330-m0024-5p 294
*************************************************************************ACTCTATATTTTACTCTATTA********* 231-330-m0024-3p 12
-----CTATAATAGAGTGGAATATAGAG--------------------------------------------------------------------------- t4034764 1
-----CTATAATAGAGTGGAATATAGAGT-------------------------------------------------------------------------- t5911440 1
------TATAATAGAGTGGAATATAGAG--------------------------------------------------------------------------- t0860152 2
------TATAATAGAGTGGAATATAGAGTA------------------------------------------------------------------------- t6275289 1
-------ATAATAGAGTGGAATATAGAG--------------------------------------------------------------------------- t4469069 1
-------ATAATAGAGTGGAATATAGAGTA------------------------------------------------------------------------- t0255996 7
-------ATAATAGAGTGGAATATAGAGTAA------------------------------------------------------------------------ t0051224 35
-------ATAATAGAGTGGAATATAGAGTAAT----------------------------------------------------------------------- t5990873 1
--------TAATAGAGTGGAATATAGAGT-------------------------------------------------------------------------- t6819545 1
--------TAATAGAGTGGAATATAGAGTA------------------------------------------------------------------------- t0081463 22
--------TAATAGAGTGGAATATAGAGTAAT----------------------------------------------------------------------- t0303831 6
---------AATAGAGTGGAATATAGAGTA------------------------------------------------------------------------- t0411072 5
---------AATAGAGTGGAATATAGAGTAA------------------------------------------------------------------------ t0172631 10
---------AATAGAGTGGAATATAGAGTAAT----------------------------------------------------------------------- t1585618 2
---------AATAGAGTGGAATATAGAGTAATC---------------------------------------------------------------------- t0314914 6
----------ATAGAGTGGAATATAGAGTAA------------------------------------------------------------------------ t0012533 145
----------ATAGAGTGGAATATAGAGTAAT----------------------------------------------------------------------- t0752591 3
----------ATAGAGTGGAATATAGAGTAATC---------------------------------------------------------------------- t1546673 2
----------ATAGAGTGGAATATAGAGTAATCT--------------------------------------------------------------------- t1987287 1
-----------TAGAGTGGAATATAGAGTA------------------------------------------------------------------------- t4322130 1
-----------TAGAGTGGAATATAGAGTAAT----------------------------------------------------------------------- t0058497 30
-----------TAGAGTGGAATATAGAGTAATC---------------------------------------------------------------------- t5831338 1
-----------TAGAGTGGAATATAGAGTAATCTT-------------------------------------------------------------------- t4327914 1
------------AGAGTGGAATATAGAGTAAT----------------------------------------------------------------------- t0969032 2
------------AGAGTGGAATATAGAGTAATC---------------------------------------------------------------------- t0192984 9
------------AGAGTGGAATATAGAGTAATCTTG------------------------------------------------------------------- t1333228 2
-------------GAGTGGAATATAGAGTAATCTTGT------------------------------------------------------------------ t3801666 1
-------------------AATATAGAGTAATCTTGTTTT--------------------------------------------------------------- t2381453 1
--------------------------------------------------ATATAGAGTGAAAAAATAAGATT------------------------------ t1775846 1
-----------------------------------------------------TAGAGTGAAAAAATAAGATTACTC-------------------------- t1793983 1
--------------------------------------------------------AGTGAAAAAATAAGATTACTCTAT----------------------- t4614278 1
--------------------------------------------------------------------AGATTACTCTATATTTTACTCTA------------ t5937617 1
-----------------------------------------------------------------------TTACTCTATATTTTACTCTAT----------- t0163612 11
-----------------------------------------------------------------------TTACTCTATATTTTACTCTATTA--------- t5934558 1
//

mireap-plant
novel_mir_29
231-330-m0030 A01:13284589:13284663:- 75(nt) -42.30(kcal/mol)
TCGTCGGTAAATACCGACGGATTACGATTCGTCGGTAAATTCCGACGACTCACCATTCGTCGGTATGTTCCGACG 231-330-m0030 10
.((((((...((((((((((((...((.(((((((......))))))).))...))))))))))))...))))))
*************CCGACGGATTACGATTCGTCG***************************************** 231-330-m0030-5p 2
********************************************ACGACTCACCATTCGTCGGTA********** 231-330-m0030-3p 7
----------------ACGGATTACGATTCGTCGGTA-------------------------------------- t6603147 1
----------------ACGGATTACGATTCGTCGGTAAAT----------------------------------- t1712841 1
------------------GGATTACGATTCGTCGGTAAATT---------------------------------- t7294467 1
--------------------------------------------ACGACTCACCATTCGTCGGTA---------- t0300358 6
-----------------------------------------------ACTCACCATTCGTCGGTATGTTCC---- t4072024 1
//
mireap-plant
novel_mir_23
231-330-m0033 A01:15109064:15109166:- 103(nt) -60.20(kcal/mol)
TTACTCTATAATAGAGTGGAATATAGAGTAATCTTGTTTTTTTACTCCAAATATAGAATGAAAAAATAAGATTACTCTATATTTCACTCTATTATAGAGTAAC 231-330-m0033 304
((((((((((((((((((((((((((((((((((((((((((((.((........)).)))))))))))))))))))))))))))))))))))))))))))).
**********ATAGAGTGGAATATAGAGTAA************************************************************************ 231-330-m0033-5p 294
-----CTATAATAGAGTGGAATATAGAG--------------------------------------------------------------------------- t4034764 1
-----CTATAATAGAGTGGAATATAGAGT-------------------------------------------------------------------------- t5911440 1
------TATAATAGAGTGGAATATAGAG--------------------------------------------------------------------------- t0860152 2
------TATAATAGAGTGGAATATAGAGTA------------------------------------------------------------------------- t6275289 1
-------ATAATAGAGTGGAATATAGAG--------------------------------------------------------------------------- t4469069 1
-------ATAATAGAGTGGAATATAGAGTA------------------------------------------------------------------------- t0255996 7
-------ATAATAGAGTGGAATATAGAGTAA------------------------------------------------------------------------ t0051224 35
-------ATAATAGAGTGGAATATAGAGTAAT----------------------------------------------------------------------- t5990873 1
--------TAATAGAGTGGAATATAGAGT-------------------------------------------------------------------------- t6819545 1
--------TAATAGAGTGGAATATAGAGTA------------------------------------------------------------------------- t0081463 22
--------TAATAGAGTGGAATATAGAGTAAT----------------------------------------------------------------------- t0303831 6
---------AATAGAGTGGAATATAGAGTA------------------------------------------------------------------------- t0411072 5
---------AATAGAGTGGAATATAGAGTAA------------------------------------------------------------------------ t0172631 10
---------AATAGAGTGGAATATAGAGTAAT----------------------------------------------------------------------- t1585618 2
---------AATAGAGTGGAATATAGAGTAATC---------------------------------------------------------------------- t0314914 6
----------ATAGAGTGGAATATAGAGTAA------------------------------------------------------------------------ t0012533 145
----------ATAGAGTGGAATATAGAGTAAT----------------------------------------------------------------------- t0752591 3
----------ATAGAGTGGAATATAGAGTAATC---------------------------------------------------------------------- t1546673 2
----------ATAGAGTGGAATATAGAGTAATCT--------------------------------------------------------------------- t1987287 1
-----------TAGAGTGGAATATAGAGTA------------------------------------------------------------------------- t4322130 1
-----------TAGAGTGGAATATAGAGTAAT----------------------------------------------------------------------- t0058497 30
-----------TAGAGTGGAATATAGAGTAATC---------------------------------------------------------------------- t5831338 1
-----------TAGAGTGGAATATAGAGTAATCTT-------------------------------------------------------------------- t4327914 1
------------AGAGTGGAATATAGAGTAAT----------------------------------------------------------------------- t0969032 2
------------AGAGTGGAATATAGAGTAATC---------------------------------------------------------------------- t0192984 9
------------AGAGTGGAATATAGAGTAATCTTG------------------------------------------------------------------- t1333228 2
-------------GAGTGGAATATAGAGTAATCTTGT------------------------------------------------------------------ t3801666 1
-------------------AATATAGAGTAATCTTGTTTT--------------------------------------------------------------- t2381453 1
---------------------------------------------------------------AAATAAGATTACTCTATATTTCA----------------- t2522647 1
-------------------------------------------------------------------AAGATTACTCTATATTTCACTCTA------------ t6896658 1
--------------------------------------------------------------------AGATTACTCTATATTTCACTCTA------------ t1371182 2
//
mireap-plant
novel_mir_37
231-330-m0039 A02:219834:219952:+ 119(nt) -45.41(kcal/mol)
TTTGGTGAAGAACTGGTAATCTGCATCCTGAGGTTTAAAAATTTATAGGCAATTAAAACATGCAAATGTGTGTATGGTTTTTTAATCCTCGGGATACGGATTACCTCTTCCTTACTTGT 231-330-m0039 10
...(((((.(((..(((((((((.(((((((((.(((((((.(((((.((.......((((....)))))).))))).))))))).))))))))).)))))))))..))).)))))...
**********AACTGGTAATCTGCATCCTGA**************************************************************************************** 231-330-m0039-5p 8
******************************************************************************************GGGATACGGATTACCTCTTCC******** 231-330-m0039-3p 1
----------AACTGGTAATCTGCATCCTGA---------------------------------------------------------------------------------------- t0569631 3
----------AACTGGTAATCTGCATCCTGAGG-------------------------------------------------------------------------------------- t1255834 2
-----------ACTGGTAATCTGCATCCTGAG--------------------------------------------------------------------------------------- t0827758 3
-------------------------------------------------------------------------------TTTTAATCCTCGGGATACGGA------------------- t5167116 1
-----------------------------------------------------------------------------------------CGGGATACGGATTACCTCTTC--------- t5279474 1
//

mireap-plant
novel_mir_43
231-330-m0045 A02:14294096:14294198:+ 103(nt) -18.10(kcal/mol)
GTAATCCTATGTGGCATCACAGGAGAGAAGCAACATCTTTTTATATAATTAGATACCGAAAAAATGAACTACTCTGCCACAAGAGATGTGACCTTACATTACA 231-330-m0045 13
(((((.....((.(((((.(.((((((.((...(((.(((((.(((......)))..))))).)))..)).)))).))....).))))).)).....))))).
**********GTGGCATCACAGGAGAGAAGCAA********************************************************************** 231-330-m0045-5p 11
*******************************************************************ACTACTCTGCCACAAGAGATGTGACCT********* 231-330-m0045-3p 1
----------GTGGCATCACAGGAGAGAAGC------------------------------------------------------------------------ t1296803 2
----------GTGGCATCACAGGAGAGAAGCA----------------------------------------------------------------------- t6311382 1
----------GTGGCATCACAGGAGAGAAGCAA---------------------------------------------------------------------- t0476927 4
----------GTGGCATCACAGGAGAGAAGCAAC--------------------------------------------------------------------- t6451946 1
-----------TGGCATCACAGGAGAGAAGCA----------------------------------------------------------------------- t1486346 2
-----------TGGCATCACAGGAGAGAAGCAACA-------------------------------------------------------------------- t2739811 1
--------------------------------ACATCTTTTTATATAATTAGATA------------------------------------------------ t7012460 1
-----------------------------------------------------------------GAACTACTCTGCCACAAGAGATGT-------------- t3087439 1
//
mireap-plant
novel_mir_55
231-330-m0058 A02:5146365:5146485:- 121(nt) -58.30(kcal/mol)
AGTTGCAGATGCAGCATCATCAAGATTCACAAGTGAAGTGGTTTCCTTGGTTTTCGCCTCTCCATCCGAAAACAAAGGGTTCTTCTCGAATGGGAATCTTGATGATGCTGCATCAGCATAT 231-330-m0058 538
...(((.(((((((((((((((((((((.((..(((.(.((..(((((.(((((((..........))))))).)))))..)).))))..)).))))))))))))))))))))).)))...
**********GCAGCATCATCAAGATTCACA****************************************************************************************** 231-330-m0058-5p 536
----------GCAGCATCATCAAGATTCAC------------------------------------------------------------------------------------------- t0208866 9
----------GCAGCATCATCAAGATTCACA------------------------------------------------------------------------------------------ t0002892 525
----------GCAGCATCATCAAGATTCACAA----------------------------------------------------------------------------------------- t1485698 2
---------------------------------------------------------------------------------------GAATGGGAATCTTGATGATGCTGC---------- t6006231 1
-------------------------------------------------------------------------------------------------CTTGATGATGCTGCATCAGCA--- t2583306 1
//
mireap-plant
novel_mir_56
231-330-m0059 A02:7317294:7317371:- 78(nt) -36.90(kcal/mol)
AATTTTTAACTAAAAAGCTAAGAATCGGTTTTTATATCTTATTTAAGAACCGGTTCTTAGCTTTTTTTAGTTAAAAAT 231-330-m0059 14
.(((((((((((((((((((((((((((((((((.........)))))))))))))))))))..))))))))))))))
*************AAAGCTAAGAATCGGTTTTTA******************************************** 231-330-m0059-5p 1
*********************************************AGAACCGGTTCTTAGCTTTTTTT********** 231-330-m0059-3p 12
-----------AAAAAGCTAAGAATCGGTTTTTAT------------------------------------------- t3294789 1
-------------------------------TTATATCTTATTTAAGAACCGGTT----------------------- t4124009 1
--------------------------------------------AAGAACCGGTTCTTAGCTT--------------- t1917253 1
--------------------------------------------AAGAACCGGTTCTTAGCTTTTTT----------- t3894058 1
--------------------------------------------AAGAACCGGTTCTTAGCTTTTTTTA--------- t4671573 1
---------------------------------------------AGAACCGGTTCTTAGCTTTT------------- t2302736 1
---------------------------------------------AGAACCGGTTCTTAGCTTTTTT----------- t2648441 1
---------------------------------------------AGAACCGGTTCTTAGCTTTTTTT---------- t0559857 4
---------------------------------------------AGAACCGGTTCTTAGCTTTTTTTA--------- t0592355 3
//
mireap-plant
novel_mir_67
231-330-m0070 A02:21789088:21789375:- 288(nt) -71.28(kcal/mol)
GTAACGGTTTCAGGCAGTCTCCTTGGCTATCTTGACATGCTTTTTTCTTCCATGTTATACCTTATTTCTTTGTATTTTTCGAGTCCAAATAATATTTTTTTCTATAAATTTACTACGAAAATCCCTTAAACAATCTCTAACAAAGTATGTTATTAGAAAACTACCACTTTTTGCATTTATTGCAAATGCATGTACGTGGTGAGTGTACGCATTGTTTAGAAGGAAATGTCAAAGATGAATAGAAGAATCATATTTGGTAGCCAAGGATGACTTGCCTATTTCTTTGAG 231-330-m0070 42
...........((((((((((((((((((((.(((((((...........))))))).............((.(((((((...((......(((((((((((((...((((((((((................(((.(((((.....)))))..)))..............(((((((.....)))))))....))))))))))............))))))))))))).......))...))))))))).....)))))))))))).))).)))))...........
************GGCAGTCTCCTTGGCTATC***************************************************************************************************************************************************************************************************************************************************************** 231-330-m0070-5p 30
*****************************************************************************************************************************************************************************************************************************************************************TAGCCAAGGATGACTTGCCTA********** 231-330-m0070-3p 12
------------GGCAGTCTCCTTGGCTATC----------------------------------------------------------------------------------------------------------------------------------------------------------------------------------------------------------------------------------------------------------------- t0059174 30
-----------------------------------------------------------------------------------------------------------------------------------------------------------------------------------------------------------------------------------------------------------------TAGCCAAGGATGACTTGCCTA---------- t0152897 12
//
mireap-plant
novel_mir_67
231-330-m0071 A02:21789336:21789502:- 167(nt) -76.61(kcal/mol)
TCATGTTTAGTAGCCAAGGATGACTTGCCTGCTCTTTTTCACCTCCATGATTCAATTTTATGTAGGGTTTTGGATTACTATGCTTCTAAAGAGTATAGTAATTCAAAATCTTGTTGAATCTTTGTGGGTAACGGTTTCAGGCAGTCTCCTTGGCTATCTTGACATGC 231-330-m0071 57
.((((((.((((((((((((.((((.(((((..((.((..(((..((.((((((((.......((((((((((((((((((((((.....))))))))))))))))))))))))))))))..))..))))).))...))))))))))))))))))).)).)))))).
**********TAGCCAAGGATGACTTGCCTG**************************************************************************************************************************************** 231-330-m0071-5p 26
*******************************************************************************************************************************************GGCAGTCTCCTTGGCTATC********* 231-330-m0071-3p 30
-----TTTAGTAGCCAAGGATGACTT--------------------------------------------------------------------------------------------------------------------------------------------- t5669340 1
----------TAGCCAAGGATGACTTGCCTG---------------------------------------------------------------------------------------------------------------------------------------- t0067405 26
-------------------------------------------------------------------------------------------------------------------------------------------GGCAGTCTCCTTGGCTATC--------- t0059174 30
//
mireap-plant
novel_mir_69
231-330-m0073 A02:24614823:24614933:- 111(nt) -55.00(kcal/mol)
TAGAGTATAATGCAGCCAAGGATGACTTGCCGGAACGTCGTTCATCATGCGTATAGGTATTGGTGATGAATATATTTCTGGCAAGTTGTCCTGCGGCTACATTTTGCTCTC 231-330-m0073 73
.((((((.((((.((((.((((..(((((((((((....(((((((((..(((....)))..)))))))))....)))))))))))..))))..)))).)))).)))))).
************CAGCCAAGGATGACTTGCCGG****************************************************************************** 231-330-m0073-5p 1
*******************************************************************************GGCAAGTTGTCCTGCGGCTACA********** 231-330-m0073-3p 70
-------TAATGCAGCCAAGGATGACT------------------------------------------------------------------------------------ t6882324 1
-----------GCAGCCAAGGATGACTTGCCGG------------------------------------------------------------------------------ t3045941 1
------------------------ACTTGCCGGAACGTCGTTCATC----------------------------------------------------------------- t3307673 1
----------------------------------------------------------------------------TCTGGCAAGTTGTCCTGCGGCT------------- t1364511 2
----------------------------------------------------------------------------TCTGGCAAGTTGTCCTGCGGCTAC----------- t6689415 1
-----------------------------------------------------------------------------CTGGCAAGTTGTCCTGCGGCT------------- t5890872 1
-----------------------------------------------------------------------------CTGGCAAGTTGTCCTGCGGCTA------------ t2001746 1
-----------------------------------------------------------------------------CTGGCAAGTTGTCCTGCGGCTAC----------- t0262082 7
------------------------------------------------------------------------------TGGCAAGTTGTCCTGCGGCTAC----------- t0200527 9
-------------------------------------------------------------------------------GGCAAGTTGTCCTGCGGCTA------------ t0803580 3
-------------------------------------------------------------------------------GGCAAGTTGTCCTGCGGCTAC----------- t0198265 9
-------------------------------------------------------------------------------GGCAAGTTGTCCTGCGGCTACA---------- t0077585 23
-------------------------------------------------------------------------------GGCAAGTTGTCCTGCGGCTACAT--------- t2960464 1
-------------------------------------------------------------------------------GGCAAGTTGTCCTGCGGCTACATT-------- t0369593 5
-------------------------------------------------------------------------------GGCAAGTTGTCCTGCGGCTACATTT------- t1244131 2
--------------------------------------------------------------------------------GCAAGTTGTCCTGCGGCTACA---------- t0986318 2
--------------------------------------------------------------------------------GCAAGTTGTCCTGCGGCTACAT--------- t1370538 2
---------------------------------------------------------------------------------CAAGTTGTCCTGCGGCTACATT-------- t1420293 2
//
mireap-plant
novel_mir_70
231-330-m0074 A02:24667152:24667425:- 274(nt) -99.20(kcal/mol)
AATATTCGGCATATTGGTGAAGGCGGCAAATCGGATTTAAACGAAACGATTTTTCTCTCGAAAATCCTTTTCTAAAAGTCGGTCTAGGTCTAGGTGTTCAGACTTTAGCCTAATCAATAATTCCATATAAAACGTATAATTAAGGTCTAGCGATTTTTTGCTAGACCTTAATTAGAGGTTTCGGTTAAATGGTTACATAACAAAGCTCGAGAAAATTTGAAAATTGTTTTATTTATATCCGATTTGCCGCCTAGACAGGCACCAGCGCCCCGAC 231-330-m0074 42
.....((((....((((((.((((((((((((((((.((((..(((((((((((.((((((...................(((..((((((........))))))..)))............((((.((((((.(.(((((((((((((((((....))))))))))))))))).).)))....))).))))..............))))))......)))))))))))..)))).)))))))))))))))).......))))))....)))).
********************AGGCGGCAAATCGGATTTAAA***************************************************************************************************************************************************************************************************************************************** 231-330-m0074-5p 30
*****************************************************************************************************************************************************************************************************************************************TATATCCGATTTGCCGCCTAG******************** 231-330-m0074-3p 12
--------------------AGGCGGCAAATCGGATTTAA------------------------------------------------------------------------------------------------------------------------------------------------------------------------------------------------------------------------------------------ t2847495 1
--------------------AGGCGGCAAATCGGATTTAAA----------------------------------------------------------------------------------------------------------------------------------------------------------------------------------------------------------------------------------------- t0061842 29
-----------------------------------------------------------------------------------------------------------------------------------------------------------------------------------------------------------------------------------------TATATCCGATTTGCCGCCTAG-------------------- t0274721 7
-----------------------------------------------------------------------------------------------------------------------------------------------------------------------------------------------------------------------------------------TATATCCGATTTGCCGCCTAGACA----------------- t5748986 1
------------------------------------------------------------------------------------------------------------------------------------------------------------------------------------------------------------------------------------------ATATCCGATTTGCCGCCTAG-------------------- t4776930 1
------------------------------------------------------------------------------------------------------------------------------------------------------------------------------------------------------------------------------------------ATATCCGATTTGCCGCCTAGA------------------- t0690063 3
//
mireap-plant
novel_mir_37
231-330-m0075 A03:205670:205782:+ 113(nt) -56.60(kcal/mol)
CTTGGTGAGGAACTGGTAATCTGCATCCTGAGGTTTAAAAATACATAGGCACATGCAAATGTGTATTATAGTTTTTAATCCTCGGGATACAGATTACCTCTTCCTTACTCAAA 231-330-m0075 9
.(((((((((((..(((((((((.(((((((((.((((((((......((((((....))))))......)))))))).))))))))).)))))))))..)))))))).))).
**********AACTGGTAATCTGCATCCTGA********************************************************************************** 231-330-m0075-5p 8
***********************************************************************************GGGATACAGATTACCTCTTCC********* 231-330-m0075-3p 1
----------AACTGGTAATCTGCATCCTGA---------------------------------------------------------------------------------- t0569631 3
----------AACTGGTAATCTGCATCCTGAGG-------------------------------------------------------------------------------- t1255834 2
-----------ACTGGTAATCTGCATCCTGAG--------------------------------------------------------------------------------- t0827758 3
--------------------------------------------------------------------------------------ATACAGATTACCTCTTCCTTA------ t5923119 1
//

mireap-plant
novel_mir_74
231-330-m0080 A03:8318139:8318298:+ 160(nt) -62.70(kcal/mol)
CTGGAAAAAAAGACAGAAACCATCAATAGCAACTAGTAACATTTTGATAATAAAAATTGAATGTTGACTGAAATAACTTAGGTACTTCAAAGAGAAGACATTCAATTCTTTTTACCAAACTGTTACCAGTTGCTATAGATGGTTTCTGCTTTTTTTTTTT 231-330-m0080 1864
..((((((((((.(((((((((((.(((((((((.((((((.((((.(((.((.(((((((((((..((((......))))...(((....)))..))))))))))).)).))).)))).)))))).))))))))).)))))))))))))))))))))..
************ACAGAAACCATCAATAGCAACT****************************************************************************************************************************** 231-330-m0080-5p 24
*********************************************************************************************************************************TTGCTATAGATGGTTTCTGCT********** 231-330-m0080-3p 1781
CTGGAAAAAAAGACAGAAACCAT----------------------------------------------------------------------------------------------------------------------------------------- t1082744 2
-TGGAAAAAAAGACAGAAACCAT----------------------------------------------------------------------------------------------------------------------------------------- t3149626 1
----AAAAAAAGACAGAAACCATCAATA------------------------------------------------------------------------------------------------------------------------------------ t1492890 2
------AAAAAGACAGAAACCATCAATAG----------------------------------------------------------------------------------------------------------------------------------- t6770166 1
-------AAAAGACAGAAACCATCAATA------------------------------------------------------------------------------------------------------------------------------------ t4696766 1
-------AAAAGACAGAAACCATCAATAGCA--------------------------------------------------------------------------------------------------------------------------------- t0505716 4
--------AAAGACAGAAACCATCAATAG----------------------------------------------------------------------------------------------------------------------------------- t0731810 3
---------AAGACAGAAACCATCAATAGC---------------------------------------------------------------------------------------------------------------------------------- t0865286 2
----------AGACAGAAACCATCAATAGCA--------------------------------------------------------------------------------------------------------------------------------- t0904384 2
-----------GACAGAAACCATCAATAGCAACTA----------------------------------------------------------------------------------------------------------------------------- t5103426 1
------------ACAGAAACCATCAATAGCAACT------------------------------------------------------------------------------------------------------------------------------ t6016139 1
------------ACAGAAACCATCAATAGCAACTAG---------------------------------------------------------------------------------------------------------------------------- t1149386 2
-------------CAGAAACCATCAATAGCAACT------------------------------------------------------------------------------------------------------------------------------ t0493489 4
--------------AGAAACCATCAATAGCAACTA----------------------------------------------------------------------------------------------------------------------------- t0961524 2
--------------AGAAACCATCAATAGCAACTAG---------------------------------------------------------------------------------------------------------------------------- t5891877 1
---------------GAAACCATCAATAGCAACTAG---------------------------------------------------------------------------------------------------------------------------- t0234331 8
---------------GAAACCATCAATAGCAACTAGTAA------------------------------------------------------------------------------------------------------------------------- t3695434 1
------------------ACCATCAATAGCAACTAGTAACAT---------------------------------------------------------------------------------------------------------------------- t0724484 3
---------------------ATCAATAGCAACTAGTAAC------------------------------------------------------------------------------------------------------------------------ t5522872 1
---------------------ATCAATAGCAACTAGTAACAT---------------------------------------------------------------------------------------------------------------------- t5356176 1
---------------------ATCAATAGCAACTAGTAACATTTT------------------------------------------------------------------------------------------------------------------- t0633066 3
------------------------AATAGCAACTAGTAACAT---------------------------------------------------------------------------------------------------------------------- t4067445 1
----------------------------GCAACTAGTAACATTTTGATA--------------------------------------------------------------------------------------------------------------- t0251088 7
-----------------------------CAACTAGTAACATTTTGAT---------------------------------------------------------------------------------------------------------------- t4277574 1
-----------------------------CAACTAGTAACATTTTGATAAT------------------------------------------------------------------------------------------------------------- t3501140 1
-------------------------------ACTAGTAACATTTTGATAATA------------------------------------------------------------------------------------------------------------ t1283456 2
-----------------------------------------------------------------------------------------------------------------ACCAAACTGTTACCAGTTGCT-------------------------- t2904561 1
------------------------------------------------------------------------------------------------------------------------TGTTACCAGTTGCTATAG---------------------- t1896852 1
-------------------------------------------------------------------------------------------------------------------------GTTACCAGTTGCTATAGATGGTTT--------------- t7122514 1
--------------------------------------------------------------------------------------------------------------------------TTACCAGTTGCTATAGATGGT----------------- t1536702 2
--------------------------------------------------------------------------------------------------------------------------TTACCAGTTGCTATAGATGGTT---------------- t0542860 4
---------------------------------------------------------------------------------------------------------------------------TACCAGTTGCTATAGATGGTTT--------------- t4015496 1
----------------------------------------------------------------------------------------------------------------------------ACCAGTTGCTATAGATGGTTT--------------- t4254382 1
----------------------------------------------------------------------------------------------------------------------------ACCAGTTGCTATAGATGGTTTCTG------------ t1432679 2
-----------------------------------------------------------------------------------------------------------------------------CCAGTTGCTATAGATGGTTT--------------- t5904869 1
-----------------------------------------------------------------------------------------------------------------------------CCAGTTGCTATAGATGGTTTC-------------- t0830936 3
-----------------------------------------------------------------------------------------------------------------------------CCAGTTGCTATAGATGGTTTCT------------- t0303195 6
-----------------------------------------------------------------------------------------------------------------------------CCAGTTGCTATAGATGGTTTCTG------------ t1192932 2
------------------------------------------------------------------------------------------------------------------------------CAGTTGCTATAGATGGTTTCTG------------ t0348495 5
-------------------------------------------------------------------------------------------------------------------------------AGTTGCTATAGATGGTTT--------------- t6930182 1
-------------------------------------------------------------------------------------------------------------------------------AGTTGCTATAGATGGTTTCTG------------ t0006096 282
-------------------------------------------------------------------------------------------------------------------------------AGTTGCTATAGATGGTTTCTGC----------- t0717443 3
-------------------------------------------------------------------------------------------------------------------------------AGTTGCTATAGATGGTTTCTGCTT--------- t6341521 1
--------------------------------------------------------------------------------------------------------------------------------GTTGCTATAGATGGTTTCTG------------ t0791901 3
--------------------------------------------------------------------------------------------------------------------------------GTTGCTATAGATGGTTTCTGC----------- t1123525 2
---------------------------------------------------------------------------------------------------------------------------------TTGCTATAGATGGTTTCTGC----------- t0089161 20
---------------------------------------------------------------------------------------------------------------------------------TTGCTATAGATGGTTTCTGCT---------- t0000796 1368
---------------------------------------------------------------------------------------------------------------------------------TTGCTATAGATGGTTTCTGCTT--------- t0040353 44
---------------------------------------------------------------------------------------------------------------------------------TTGCTATAGATGGTTTCTGCTTT-------- t0209132 9
---------------------------------------------------------------------------------------------------------------------------------TTGCTATAGATGGTTTCTGCTTTT------- t0088914 20
----------------------------------------------------------------------------------------------------------------------------------TGCTATAGATGGTTTCTGC----------- t0364974 5
----------------------------------------------------------------------------------------------------------------------------------TGCTATAGATGGTTTCTGCT---------- t1514934 2
----------------------------------------------------------------------------------------------------------------------------------TGCTATAGATGGTTTCTGCTT--------- t0122604 15
------------------------------------------------------------------------------------------------------------------------------------CTATAGATGGTTTCTGCTTTTTT----- t7335298 1
//
mireap-plant
novel_mir_77
231-330-m0083 A03:11604834:11604937:+ 104(nt) -57.20(kcal/mol)
GTTACTCAATAATAGAGTAAAATATAGAGTAATCTTGTTTTTTTACTCCAAATATAGAGCAAAAAAAATAAGATTACTCTATATTTTACTCTATTATTGAGTAA 231-330-m0083 15
.(((((((((((((((((((((((((((((((((((((((((((.(((........)))..)))))))))))))))))))))))))))))))))))))))))))
*************AGAGTAAAATATAGAGTAATC********************************************************************** 231-330-m0083-5p 1
*************************************************************************TTACTCTATATTTTACTCTAT********** 231-330-m0083-3p 13
-----------ATAGAGTAAAATATAGAGTAA------------------------------------------------------------------------ t6556201 1
--------------------AATATAGAGTAATCTTGTTTT--------------------------------------------------------------- t2381453 1
----------------------------------------------------------------------AGATTACTCTATATTTTACTCTA----------- t5937617 1
-------------------------------------------------------------------------TTACTCTATATTTTACTCTAT---------- t0163612 11
-------------------------------------------------------------------------TTACTCTATATTTTACTCTATTA-------- t5934558 1
//
mireap-plant
novel_mir_78
231-330-m0084 A03:13650384:13650502:+ 119(nt) -76.00(kcal/mol)
AGCAGGTTAAACATATTCAGAGCTGCCTCTGGTCTGAGCTATGAGCTATCTAATCAGTAGGGAATGAGAGAGCTCATAGCTCAGACCAGAGGCAGCTCTGAATATCTATCTAATCAGAG 231-330-m0084 75
....(((((...(((((((((((((((((((((((((((((((((((.(((..((......))...))).))))))))))))))))))))))))))))))))))).....)))))....
********************AGCTGCCTCTGGTCTGAGCTA****************************************************************************** 231-330-m0084-5p 66
******************************************************************************GCTCAGACCAGAGGCAGCTCT******************** 231-330-m0084-3p 9
-----------------CAGAGCTGCCTCTGGTCTGAGCTA------------------------------------------------------------------------------ t2384509 1
------------------AGAGCTGCCTCTGGTCTGAGCT------------------------------------------------------------------------------- t0690208 3
------------------AGAGCTGCCTCTGGTCTGAGCTA------------------------------------------------------------------------------ t3557402 1
--------------------AGCTGCCTCTGGTCTGAGCTA------------------------------------------------------------------------------ t0029523 61
----------------------------------------------------------------------------TAGCTCAGACCAGAGGCAGCTC--------------------- t3623591 1
------------------------------------------------------------------------------GCTCAGACCAGAGGCAGCTC--------------------- t5095925 1
------------------------------------------------------------------------------GCTCAGACCAGAGGCAGCTCT-------------------- t0278914 7
//
mireap-plant
novel_mir_85
231-330-m0092 A03:25344865:25345001:+ 137(nt) -38.00(kcal/mol)
AAAGGAAATGCCAATCCCACGATTCCATCGATTACTTTTATAACTAAAATTTGTATGATGTCTATGTTTAGTTGCGTACACAATAAACCATTAATTGTGTTATTTATCGATGGCATTCTAGGATTAGTATTTCCAAG 231-330-m0092 737
...((((((((.(((((...(((.((((((((........((((((((....(........)....))))))))...(((((((.........))))))).....)))))))).)))...))))).))))))))...
************AATCCCACGATTCCATCGATT******************************************************************************************************** 231-330-m0092-5p 5
**********************************************************************************************************TCGATGGCATTCTAGGATTAG********** 231-330-m0092-3p 709
------AATGCCAATCCCACGATTCCA-------------------------------------------------------------------------------------------------------------- t2473598 1
------AATGCCAATCCCACGATTCCAT------------------------------------------------------------------------------------------------------------- t4736151 1
------AATGCCAATCCCACGATTCCATCG----------------------------------------------------------------------------------------------------------- t0103193 17
-------ATGCCAATCCCACGATTCCATCGA---------------------------------------------------------------------------------------------------------- t0676215 3
------------AATCCCACGATTCCATCGATT-------------------------------------------------------------------------------------------------------- t0352690 5
--------------------------------------------------------------------------------------------------------TATCGATGGCATTCTAGGATT------------ t0043323 41
--------------------------------------------------------------------------------------------------------TATCGATGGCATTCTAGGATTA----------- t0934220 2
--------------------------------------------------------------------------------------------------------TATCGATGGCATTCTAGGATTAG---------- t1259838 2
--------------------------------------------------------------------------------------------------------TATCGATGGCATTCTAGGATTAGT--------- t1903496 1
---------------------------------------------------------------------------------------------------------ATCGATGGCATTCTAGGATT------------ t1025393 2
---------------------------------------------------------------------------------------------------------ATCGATGGCATTCTAGGATTA----------- t0043491 41
----------------------------------------------------------------------------------------------------------TCGATGGCATTCTAGGATTA----------- t0140399 13
----------------------------------------------------------------------------------------------------------TCGATGGCATTCTAGGATTAG---------- t0003077 497
----------------------------------------------------------------------------------------------------------TCGATGGCATTCTAGGATTAGT--------- t0204284 9
------------------------------------------------------------------------------------------------------------GATGGCATTCTAGGATTAGTATTT----- t0440595 4
-------------------------------------------------------------------------------------------------------------ATGGCATTCTAGGATTAGTATTTC---- t0018693 97
--------------------------------------------------------------------------------------------------------------TGGCATTCTAGGATTAGTATT------ t3836923 1
//
mireap-plant
novel_mir_23
231-330-m0102 A03:1305747:1305849:- 103(nt) -66.20(kcal/mol)
TTACTCTATAATAGAGTGGAATATAGAGTAATCTTGTTTTTTTACTCCAAATATAGAGTGAAAAAATAAGATTACTCTATATTTCACTCTATTATAGAGTAAC 231-330-m0102 307
(((((((((((((((((((((((((((((((((((((((((((((((........))))))))))))))))))))))))))))))))))))))))))))))).
**********ATAGAGTGGAATATAGAGTAA************************************************************************ 231-330-m0102-5p 294
-----CTATAATAGAGTGGAATATAGAG--------------------------------------------------------------------------- t4034764 1
-----CTATAATAGAGTGGAATATAGAGT-------------------------------------------------------------------------- t5911440 1
------TATAATAGAGTGGAATATAGAG--------------------------------------------------------------------------- t0860152 2
------TATAATAGAGTGGAATATAGAGTA------------------------------------------------------------------------- t6275289 1
-------ATAATAGAGTGGAATATAGAG--------------------------------------------------------------------------- t4469069 1
-------ATAATAGAGTGGAATATAGAGTA------------------------------------------------------------------------- t0255996 7
-------ATAATAGAGTGGAATATAGAGTAA------------------------------------------------------------------------ t0051224 35
-------ATAATAGAGTGGAATATAGAGTAAT----------------------------------------------------------------------- t5990873 1
--------TAATAGAGTGGAATATAGAGT-------------------------------------------------------------------------- t6819545 1
--------TAATAGAGTGGAATATAGAGTA------------------------------------------------------------------------- t0081463 22
--------TAATAGAGTGGAATATAGAGTAAT----------------------------------------------------------------------- t0303831 6
---------AATAGAGTGGAATATAGAGTA------------------------------------------------------------------------- t0411072 5
---------AATAGAGTGGAATATAGAGTAA------------------------------------------------------------------------ t0172631 10
---------AATAGAGTGGAATATAGAGTAAT----------------------------------------------------------------------- t1585618 2
---------AATAGAGTGGAATATAGAGTAATC---------------------------------------------------------------------- t0314914 6
----------ATAGAGTGGAATATAGAGTAA------------------------------------------------------------------------ t0012533 145
----------ATAGAGTGGAATATAGAGTAAT----------------------------------------------------------------------- t0752591 3
----------ATAGAGTGGAATATAGAGTAATC---------------------------------------------------------------------- t1546673 2
----------ATAGAGTGGAATATAGAGTAATCT--------------------------------------------------------------------- t1987287 1
-----------TAGAGTGGAATATAGAGTA------------------------------------------------------------------------- t4322130 1
-----------TAGAGTGGAATATAGAGTAAT----------------------------------------------------------------------- t0058497 30
-----------TAGAGTGGAATATAGAGTAATC---------------------------------------------------------------------- t5831338 1
-----------TAGAGTGGAATATAGAGTAATCTT-------------------------------------------------------------------- t4327914 1
------------AGAGTGGAATATAGAGTAAT----------------------------------------------------------------------- t0969032 2
------------AGAGTGGAATATAGAGTAATC---------------------------------------------------------------------- t0192984 9
------------AGAGTGGAATATAGAGTAATCTTG------------------------------------------------------------------- t1333228 2
-------------GAGTGGAATATAGAGTAATCTTGT------------------------------------------------------------------ t3801666 1
-------------------AATATAGAGTAATCTTGTTTT--------------------------------------------------------------- t2381453 1
--------------------------------------------------ATATAGAGTGAAAAAATAAGATT------------------------------ t1775846 1
-----------------------------------------------------TAGAGTGAAAAAATAAGATTACTC-------------------------- t1793983 1
--------------------------------------------------------AGTGAAAAAATAAGATTACTCTAT----------------------- t4614278 1
---------------------------------------------------------------AAATAAGATTACTCTATATTTCA----------------- t2522647 1
-------------------------------------------------------------------AAGATTACTCTATATTTCACTCTA------------ t6896658 1
--------------------------------------------------------------------AGATTACTCTATATTTCACTCTA------------ t1371182 2
//

mireap-plant
novel_mir_91
231-330-m0104 A03:4957449:4957560:- 112(nt) -54.07(kcal/mol)
TGAGAAGTAGCTGTAAAGCTCAGGAGGGATAGCGCCATGTCTCACCGGTACTATAAAATGTTTGTATATCTATATTGGCGCTATCCATCCTGAGTTCTATGGCTTCTTCTTG 231-330-m0104 48
.((((((.(((((((.(((((((((.(((((((((((..........((((............))))........))))))))))).))))))))).))))))).)))))).
**********CTGTAAAGCTCAGGAGGGATA********************************************************************************* 231-330-m0104-5p 46
***********************************************************************************TCCATCCTGAGTTCTATGGCT******** 231-330-m0104-3p 2
--------AGCTGTAAAGCTCAGGAGGGA----------------------------------------------------------------------------------- t0307616 6
----------CTGTAAAGCTCAGGAGGGATA--------------------------------------------------------------------------------- t0045588 39
----------CTGTAAAGCTCAGGAGGGATAGCG------------------------------------------------------------------------------ t5901383 1
-----------------------------------------------------------------------------------TCCATCCTGAGTTCTATGGCT-------- t1156076 2
//
mireap-plant
novel_mir_93
231-330-m0106 A03:8012846:8012968:- 123(nt) -50.50(kcal/mol)
CAATGTATGGCTGTATTACTGGGCGAATACTCTTATGGCAGATGATTTTGGCATTGCTTGAGATGCAAGCAAAATGTTTCTCTGCCAAAGGAGATTTGCCCCGCAATTCATCCCATGCAAACA 231-330-m0106 158
...(((((((.((.(((.(.((((((((.(((((.(((((((.((....(((((((((((.....))))))..)))))))))))))).))))))))))))).).))).))..)))))))....
********************GGGCGAATACTCTTATGGCAGA********************************************************************************* 231-330-m0106-5p 136
**********************************************************************************TGCCAAAGGAGATTTGCCCCG******************** 231-330-m0106-3p 22
-------------------TGGGCGAATACTCTTATGGCAGA--------------------------------------------------------------------------------- t0453308 4
--------------------GGGCGAATACTCTTATGGCA----------------------------------------------------------------------------------- t5185351 1
--------------------GGGCGAATACTCTTATGGCAG---------------------------------------------------------------------------------- t1025634 2
--------------------GGGCGAATACTCTTATGGCAGA--------------------------------------------------------------------------------- t0014191 128
----------------------GCGAATACTCTTATGGCAGA--------------------------------------------------------------------------------- t6735202 1
----------------------------------------------------------------------------------TGCCAAAGGAGATTTGCCCCG-------------------- t0082227 22
//
mireap-plant
novel_mir_77
231-330-m0108 A03:11604835:11604938:- 104(nt) -60.70(kcal/mol)
GTTACTCAATAATAGAGTAAAATATAGAGTAATCTTATTTTTTTTGCTCTATATTTGGAGTAAAAAAACAAGATTACTCTATATTTTACTCTATTATTGAGTAA 231-330-m0108 14
.(((((((((((((((((((((((((((((((((((..(((((((((((((....))))))))))))).)))))))))))))))))))))))))))))))))))
*************AGAGTAAAATATAGAGTAATC********************************************************************** 231-330-m0108-5p 1
*************************************************************************TTACTCTATATTTTACTCTAT********** 231-330-m0108-3p 13
-----------ATAGAGTAAAATATAGAGTAA------------------------------------------------------------------------ t6556201 1
----------------------------------------------------------------------AGATTACTCTATATTTTACTCTA----------- t5937617 1
-------------------------------------------------------------------------TTACTCTATATTTTACTCTAT---------- t0163612 11
-------------------------------------------------------------------------TTACTCTATATTTTACTCTATTA-------- t5934558 1
//
mireap-plant
novel_mir_78
231-330-m0109 A03:13650382:13650500:- 119(nt) -74.70(kcal/mol)
CTGATTAGATAGATATTCAGAGCTGCCTCTGGTCTGAGCTATGAGCTCTCTCATTCCCTACTGATTAGATAGCTCATAGCTCAGACCAGAGGCAGCTCTGAATATGTTTAACCTGCTTT 231-330-m0109 75
....((((((..(((((((((((((((((((((((((((((((((((.(((.(((.......))).))).)))))))))))))))))))))))))))))))))))))))))........
********************AGCTGCCTCTGGTCTGAGCTA****************************************************************************** 231-330-m0109-5p 66
******************************************************************************GCTCAGACCAGAGGCAGCTCT******************** 231-330-m0109-3p 9
-----------------CAGAGCTGCCTCTGGTCTGAGCTA------------------------------------------------------------------------------ t2384509 1
------------------AGAGCTGCCTCTGGTCTGAGCT------------------------------------------------------------------------------- t0690208 3
------------------AGAGCTGCCTCTGGTCTGAGCTA------------------------------------------------------------------------------ t3557402 1
--------------------AGCTGCCTCTGGTCTGAGCTA------------------------------------------------------------------------------ t0029523 61
----------------------------------------------------------------------------TAGCTCAGACCAGAGGCAGCTC--------------------- t3623591 1
------------------------------------------------------------------------------GCTCAGACCAGAGGCAGCTC--------------------- t5095925 1
------------------------------------------------------------------------------GCTCAGACCAGAGGCAGCTCT-------------------- t0278914 7
//
mireap-plant
novel_mir_96
231-330-m0112 A03:15226393:15226514:- 122(nt) -72.10(kcal/mol)
ACAGGCTAGGGGCTTTAGCACCATAGATGACGTTTATTTTGACGTTTACTTGAACCCCTTCTTAGTTTCGTCCCCAACCCCAGAATAAACGTCATCTATGGTGCTAAAGCCCCTATAGCCTG 231-330-m0112 278
.(((((((((((((((((((((((((((((((((((((((((((...(((.(((....)))..)))..)))).........)))))))))))))))))))))))))))))))))..))))))
***********GCTTTAGCACCATAGATGACG****************************************************************************************** 231-330-m0112-5p 260
*******************************************************************************************TCATCTATGGTGCTAAAGCCC********** 231-330-m0112-3p 16
-------AGGGGCTTTAGCACCATAGATGACG------------------------------------------------------------------------------------------ t6733023 1
--------GGGGCTTTAGCACCATAGATGACG------------------------------------------------------------------------------------------ t0012484 145
---------GGGCTTTAGCACCATAGATGAC------------------------------------------------------------------------------------------- t6252193 1
---------GGGCTTTAGCACCATAGATGACGT----------------------------------------------------------------------------------------- t1498291 2
----------GGCTTTAGCACCATAGATGAC------------------------------------------------------------------------------------------- t0269700 7
----------GGCTTTAGCACCATAGATGACG------------------------------------------------------------------------------------------ t1283131 2
----------GGCTTTAGCACCATAGATGACGTT---------------------------------------------------------------------------------------- t0268231 7
-----------GCTTTAGCACCATAGATGACG------------------------------------------------------------------------------------------ t4842827 1
------------CTTTAGCACCATAGATGACG------------------------------------------------------------------------------------------ t1261406 2
------------CTTTAGCACCATAGATGACGT----------------------------------------------------------------------------------------- t0174188 10
------------CTTTAGCACCATAGATGACGTT---------------------------------------------------------------------------------------- t0470928 4
-------------TTTAGCACCATAGATGACG------------------------------------------------------------------------------------------ t0155279 12
-------------TTTAGCACCATAGATGACGTT---------------------------------------------------------------------------------------- t0065228 27
-------------TTTAGCACCATAGATGACGTTT--------------------------------------------------------------------------------------- t0812956 3
-------------TTTAGCACCATAGATGACGTTTAT------------------------------------------------------------------------------------- t3554517 1
--------------TTAGCACCATAGATGACG------------------------------------------------------------------------------------------ t0792616 3
--------------TTAGCACCATAGATGACGTT---------------------------------------------------------------------------------------- t1847112 1
--------------TTAGCACCATAGATGACGTTT--------------------------------------------------------------------------------------- t0107111 17
--------------TTAGCACCATAGATGACGTTTATT------------------------------------------------------------------------------------ t0119853 15
---------------TAGCACCATAGATGACGTTTA-------------------------------------------------------------------------------------- t6685766 1
----------------------------------------------------------------------------------------ACGTCATCTATGGTGCTAAAGCCC---------- t1618769 1
-------------------------------------------------------------------------------------------TCATCTATGGTGCTAAAGCCC---------- t0216673 8
-------------------------------------------------------------------------------------------TCATCTATGGTGCTAAAGCCCC--------- t0574894 3
--------------------------------------------------------------------------------------------CATCTATGGTGCTAAAGCCCC--------- t0552685 4
//

mireap-plant
novel_mir_109
231-330-m0126 A04:5409134:5409214:+ 81(nt) -26.70(kcal/mol)
AGATTAACGACGGAGGTATTCTTTGTGAGTTCGTCGTAAAAGAGGCTTTACGAGGAATTAGCGAGGAAACACGTTTCATCG 231-330-m0126 13
.(((....((((...((.((((((((.(((((.(((((((......))))))).))))).)))))))))).))))..))).
****************TATTCTTTGTGAGTTCGTCGTAAA***************************************** 231-330-m0126-5p 1
************************************************TACGAGGAATTAGCGAGGAAACA********** 231-330-m0126-3p 11
-------------------TCTTTGTGAGTTCGTCGTAAAAGA-------------------------------------- t6487294 1
------------------------GTGAGTTCGTCGTAAAAGAG------------------------------------- t4789375 1
-----------------------------------------------TTACGAGGAATTAGCGAGGAA------------- t5408392 1
-----------------------------------------------TTACGAGGAATTAGCGAGGAAA------------ t5329142 1
------------------------------------------------TACGAGGAATTAGCGAGGAAAC----------- t3948092 1
------------------------------------------------TACGAGGAATTAGCGAGGAAACA---------- t0364890 5
------------------------------------------------TACGAGGAATTAGCGAGGAAACAC--------- t3584475 1
-------------------------------------------------ACGAGGAATTAGCGAGGAAACA---------- t4399512 1
-------------------------------------------------ACGAGGAATTAGCGAGGAAACACG-------- t5059657 1
//
mireap-plant
novel_mir_111
231-330-m0128 A04:8909509:8909602:+ 94(nt) -19.11(kcal/mol)
TGTAATGGTTGATTTAGAGAAATTTTGGTTGAACCAAACTTGTATCAAACACTGAATTCCGGTTTAACCGGTTGATGAATAATAGACCGTATGA 231-330-m0128 7
....((((((.(((((..((....(((((((((((.........................)))))))))))))..)))))....))))))....
*********TGATTTAGAGAAATTTTGGTTGAACCA********************************************************** 231-330-m0128-5p 1
*************************************************************GTTTAACCGGTTGATGAATAATA********** 231-330-m0128-3p 6
--------TTGATTTAGAGAAATTTTGGTTG--------------------------------------------------------------- t5902881 1
-------------------------------------------------------------GTTTAACCGGTTGATGAATA------------- t2814849 1
-------------------------------------------------------------GTTTAACCGGTTGATGAATAATA---------- t0822252 3
-------------------------------------------------------------GTTTAACCGGTTGATGAATAATAG--------- t0915446 2
//
mireap-plant
novel_mir_119
231-330-m0136 A04:17585449:17585531:+ 83(nt) -22.70(kcal/mol)
GACGGGTTGGTATTGAGGAAGGTCGTGAGAAAGTCATAGTTTATTTTATAGCAGCCACGACGTGATCTCGGTAAAAACAAAAA 231-330-m0136 17
.....(((..((((((((.(.((((((.(...(..((((......))))..)..))))))).)..))))))))..))).....
************TTGAGGAAGGTCGTGAGAAAGTCA*********************************************** 231-330-m0136-5p 2
**************************************************GCAGCCACGACGTGATCTCGGTA********** 231-330-m0136-3p 14
GACGGGTTGGTATTGAGGAAGGTC----------------------------------------------------------- t4837428 1
-----------ATTGAGGAAGGTCGTGAGAAAGTC------------------------------------------------ t2370835 1
--------------GAGGAAGGTCGTGAGAAAGTCATA--------------------------------------------- t6992278 1
-----------------------------------------------ATAGCAGCCACGACGTGATCTCGG------------ t5067455 1
------------------------------------------------TAGCAGCCACGACGTGATCTCGG------------ t2977308 1
-------------------------------------------------AGCAGCCACGACGTGATCTCG------------- t3440382 1
-------------------------------------------------AGCAGCCACGACGTGATCTCGGTA---------- t0848658 2
--------------------------------------------------GCAGCCACGACGTGATCTCGGTA---------- t0434190 4
--------------------------------------------------GCAGCCACGACGTGATCTCGGTAA--------- t0668594 3
----------------------------------------------------AGCCACGACGTGATCTCGGTA---------- t1271592 2
//
mireap-plant
novel_mir_127
231-330-m0144 A04:5338454:5338604:- 151(nt) -103.35(kcal/mol)
CCCTTGGGTAAACCCTAAACCCTTGGATAAATCATAAACTCTAAATCAAAAGCACTAAACACTAAACACACACAAGGGTTTAGAATTTTAGTGTTTAGTGTTTTTGATTTAGAGTTTATGATTTATCTAAGGGTTTAGGGTTTACCCAAGG 231-330-m0144 11
.(((((((((((((((((((((((((((((((((((((((((((((((((((((((((((((((((....................)))))))))))))))))))))))))))))))))))))))))))))))))))))))))))))))))
*************CCTAAACCCTTGGATAAATCA********************************************************************************************************************* 231-330-m0144-5p 3
************************************************************************************************************************ATTTATCTAAGGGTTTAGGGT********** 231-330-m0144-3p 8
---------------TAAACCCTTGGATAAATCATA------------------------------------------------------------------------------------------------------------------- t0664603 3
------------------------------------------------------------------------------------------------------------------------ATTTATCTAAGGGTTTAGGGT---------- t0259104 7
---------------------------------------------------------------------------------------------------------------------------TATCTAAGGGTTTAGGGTTTA------- t1908439 1
//
mireap-plant
novel_mir_131
231-330-m0148 A04:9522252:9522354:- 103(nt) -20.23(kcal/mol)
ATGCTCTTGAAAGACGAACTATGGTAAACTTACGGCCGGATGTTATATCCTTCAAAAAGCACGTCACAGTCTATAGGTTTGACATACATCTTTTGTTTGGGTA 231-330-m0148 144
.(((((.(((((((.(...((((.((((((((..(.(.(((((.................)))))...).)..)))))))).))))).)))))))...)))))
***********AGACGAACTATGGTAAACTTACGG******************************************************************** 231-330-m0148-5p 3
************************************************************************ATAGGTTTGACATACATCTTT********** 231-330-m0148-3p 139
-----------AGACGAACTATGGTAAACTTACGG-------------------------------------------------------------------- t0620246 3
-----------------------------------------------------------------------TATAGGTTTGACATACATCTT----------- t0310127 6
-----------------------------------------------------------------------TATAGGTTTGACATACATCTTT---------- t0469269 4
------------------------------------------------------------------------ATAGGTTTGACATACATCTT----------- t4249317 1
------------------------------------------------------------------------ATAGGTTTGACATACATCTTT---------- t0017746 102
------------------------------------------------------------------------ATAGGTTTGACATACATCTTTTGT------- t5094216 1
-------------------------------------------------------------------------TAGGTTTGACATACATCTTT---------- t4933140 1
-------------------------------------------------------------------------TAGGTTTGACATACATCTTTT--------- t0073949 24
---------------------------------------------------------------------------------ACATACATCTTTTGTTTGGGT- t1827063 1
---------------------------------------------------------------------------------ACATACATCTTTTGTTTGGGTA t6913277 1
//

mireap-plant
novel_mir_137
231-330-m0156 A04:15197053:15197175:- 123(nt) -52.40(kcal/mol)
CAATGTATAGCTGGATTACTGGGCGAATACTCCTATGGCAGATGGTTTTGGCATTGCTTGAGTTGCAAGCAAAATGCTTCTCTGCCAAAGGAGATTTGCCCCGCAATTCATCCCATGCAAAAC 231-330-m0156 48
...(((((.(.((((((.(.((((((((.(((((.(((((((.((....(((((((((((.....))))))..)))))))))))))).))))))))))))).).)))))).)..)))))....
********************GGGCGAATACTCCTATGGCAGA********************************************************************************* 231-330-m0156-5p 26
**********************************************************************************TGCCAAAGGAGATTTGCCCCG******************** 231-330-m0156-3p 22
--------------------GGGCGAATACTCCTATGGCAG---------------------------------------------------------------------------------- t2668653 1
--------------------GGGCGAATACTCCTATGGCAGA--------------------------------------------------------------------------------- t0069896 25
----------------------------------------------------------------------------------TGCCAAAGGAGATTTGCCCCG-------------------- t0082227 22
//
mireap-plant
novel_mir_149
231-330-m0169 A05:18295003:18295139:+ 137(nt) -59.00(kcal/mol)
TAATCGTTAATGGCTACAACATGGAATCAAGAGGCAAATCTTGTATAATTACTCCCGCACACACACACACACCCAAAAGTCCACTTATTAGTCGTCTATGTTGTCCTTGATTCCATGTTGTAGCCATTAACGATTAT 231-330-m0169 16
(((((((((((((((((((((((((((((((.(((((.....(((....))).........................((.(.(((....))).).))...)))))))))))))))))))))))))))))))))))).
**********TGGCTACAACATGGAATCAAG********************************************************************************************************** 231-330-m0169-5p 15
***********************************************************************************************************TGATTCCATGTTGTAGCCATT********* 231-330-m0169-3p 1
---------ATGGCTACAACATGGAATCAA----------------------------------------------------------------------------------------------------------- t0547592 4
----------TGGCTACAACATGGAATCAAG---------------------------------------------------------------------------------------------------------- t0161231 11
--------------------------------------------------------------------------------------------------------------TTCCATGTTGTAGCCATTAACGAT--- t3381493 1
//

mireap-plant
novel_mir_157
231-330-m0177 A05:9803977:9804190:- 214(nt) -59.70(kcal/mol)
CCTTTAAGGCTGCAGCCGTTTTGGAAGGCTTGGCAGGAGAATGGAGCCTTTCCTTTGCCTTTGTGCTTAGCCATGTTGACACTGTGCTTCTTAGCAGTGACCTTGTCAGCAGTTTGGTTTCTGGATTCCATCTGAACCCTCGTGATGAGCTCCTCGAGCCCAATCTTCTTCTTCTTGTGCTTCAAGTAGTTCTTGAAATCTGCATAGCTTGGAG 231-330-m0177 148
.(((((((..(((((...(((.((((.((((((((.(((((.(((((...(((...((......))..((((((((((((((..((((....))))..)....))))))))...)))))...)))...(((((((....))).)))).)))))..((......))......))))).)))..)))))..)))).)))..)))))...)))))))
********************TTGGAAGGCTTGGCAGGAGAAT**************************************************************************************************************************************************************************** 231-330-m0177-5p 125
****************************************************************************************************************************************************************************TCTTGTGCTTCAAGTAGTTCTT******************** 231-330-m0177-3p 20
-----------------GTTTTGGAAGGCTTGGCAGGA-------------------------------------------------------------------------------------------------------------------------------------------------------------------------------- t0442553 4
-----------------GTTTTGGAAGGCTTGGCAGGAG------------------------------------------------------------------------------------------------------------------------------------------------------------------------------- t0085061 21
------------------TTTTGGAAGGCTTGGCAGGAG------------------------------------------------------------------------------------------------------------------------------------------------------------------------------- t0459272 4
------------------TTTTGGAAGGCTTGGCAGGAGA------------------------------------------------------------------------------------------------------------------------------------------------------------------------------ t0381473 5
------------------TTTTGGAAGGCTTGGCAGGAGAAT---------------------------------------------------------------------------------------------------------------------------------------------------------------------------- t0189905 10
-------------------TTTGGAAGGCTTGGCAGGAG------------------------------------------------------------------------------------------------------------------------------------------------------------------------------- t4609662 1
-------------------TTTGGAAGGCTTGGCAGGAGA------------------------------------------------------------------------------------------------------------------------------------------------------------------------------ t1596532 1
-------------------TTTGGAAGGCTTGGCAGGAGAA----------------------------------------------------------------------------------------------------------------------------------------------------------------------------- t0235018 8
-------------------TTTGGAAGGCTTGGCAGGAGAAT---------------------------------------------------------------------------------------------------------------------------------------------------------------------------- t4521038 1
--------------------TTGGAAGGCTTGGCAGGAGAA----------------------------------------------------------------------------------------------------------------------------------------------------------------------------- t0214957 8
--------------------TTGGAAGGCTTGGCAGGAGAAT---------------------------------------------------------------------------------------------------------------------------------------------------------------------------- t0030332 59
--------------------TTGGAAGGCTTGGCAGGAGAATG--------------------------------------------------------------------------------------------------------------------------------------------------------------------------- t4725115 1
---------------------TGGAAGGCTTGGCAGGAGAAT---------------------------------------------------------------------------------------------------------------------------------------------------------------------------- t1219634 2
-----------------------------------------------------------------------------------------------------------------------------------------CCTCGTGATGAGCTCCTCGAGC------------------------------------------------------- t1879525 1
-------------------------------------------------------------------------------------------------------------------------------------------TCGTGATGAGCTCCTCGAGCCC----------------------------------------------------- t1481267 2
----------------------------------------------------------------------------------------------------------------------------------------------------------------------------TCTTGTGCTTCAAGTAGTTCT--------------------- t0353089 5
----------------------------------------------------------------------------------------------------------------------------------------------------------------------------TCTTGTGCTTCAAGTAGTTCTT-------------------- t0119421 15
//
mireap-plant
novel_mir_149
231-330-m0186 A05:18295002:18295138:- 137(nt) -65.40(kcal/mol)
TAATCGTTAATGGCTACAACATGGAATCAAGGACAACATAGACGACTAATAAGTGGACTTTTGGGTGTGTGTGTGTGTGCGGGAGTAATTATACAAGATTTGCCTCTTGATTCCATGTTGTAGCCATTAACGATTAT 231-330-m0186 17
(((((((((((((((((((((((((((((((.((((((((.(((.((((.(((....))))))).))).))))).)))..(((...((((......))))..)))))))))))))))))))))))))))))))))).
**********TGGCTACAACATGGAATCAAG********************************************************************************************************** 231-330-m0186-5p 15
***********************************************************************************************************TGATTCCATGTTGTAGCCATT********* 231-330-m0186-3p 1
---------ATGGCTACAACATGGAATCAA----------------------------------------------------------------------------------------------------------- t0547592 4
----------TGGCTACAACATGGAATCAAG---------------------------------------------------------------------------------------------------------- t0161231 11
----------------------------AAGGACAACATAGACGACTAATAA------------------------------------------------------------------------------------- t6466482 1
--------------------------------------------------------------------------------------------------------------TTCCATGTTGTAGCCATTAACGAT--- t3381493 1
//
mireap-plant
novel_mir_168
231-330-m0190 A05:23110643:23110766:- 124(nt) -57.50(kcal/mol)
ATTGGTGAGGACCGGGTAATCGGCATCCTGAGGTTTAAAGTTTAATTGCATAGCTAGGCATATATATGTGTGAGTCAGCGTAACTTTTAATCCTCGGGATGCGGATTACCTTCTCCTTACTTAC 231-330-m0190 26
...((((((((..((((((((.(((((((((((...((((((....(((...(((..(((((....))))).)))..))).))))))....))))))))))).))))))))..))))))))...
**********ACCGGGTAATCGGCATCCTGA********************************************************************************************* 231-330-m0190-5p 25
***********************************************************************************************GGGATGCGGATTACCTTCTCC******** 231-330-m0190-3p 1
----------ACCGGGTAATCGGCATCCTGA--------------------------------------------------------------------------------------------- t0076570 23
----------ACCGGGTAATCGGCATCCTGAG-------------------------------------------------------------------------------------------- t1300342 2
--------------------------------------------------------------------------------------------------ATGCGGATTACCTTCTCCTTA----- t4890141 1
//

mireap-plant
novel_mir_182
231-330-m0207 A06:21347494:21347590:+ 97(nt) -45.60(kcal/mol)
AACTAATTTTTATTAATACCAACCGCAATAACCATGAATAAGTGGACTTTTTAATCTATAAGCACGTTATTGCGGTTGGTATTAATAAGAATTAGTG 231-330-m0207 10
.(((((((((((((((((((((((((((((((..((.....(((((........)))))...)).))))))))))))))))))))))))))))))).
************TTAATACCAACCGCAATAACC**************************************************************** 231-330-m0207-5p 2
******************************************************************TTATTGCGGTTGGTATTAATA********** 231-330-m0207-3p 8
------------TTAATACCAACCGCAATAACCATG------------------------------------------------------------- t1375528 2
----------------------------------------------------------------CGTTATTGCGGTTGGTATTAA------------ t1929870 1
------------------------------------------------------------------TTATTGCGGTTGGTATTAATA---------- t0364555 5
-------------------------------------------------------------------TATTGCGGTTGGTATTAATAA--------- t4870446 1
---------------------------------------------------------------------TTGCGGTTGGTATTAATAAGAAT----- t3891963 1
//
mireap-plant
novel_mir_183
231-330-m0208 A06:21584868:21585038:+ 171(nt) -72.20(kcal/mol)
TCGTGTTTAGTAGCCAAGGATGACTTGCCTGCTCTTGTTCACCTCCACGATTCAACTTTATACGTTGAAGGGTTTTGGATTATTGTGCATTCAACATGTATAATAATTTGAAATCATGTTGAATCTTTGTGGGTTAGGTTTCAGGCAGTCTCCTTGGCTATTTTGACATAC 231-330-m0208 63
..(((((.((((((((((((.((((.(((((..((((...(((..((.((((((((.(((.....)))..(((((..(((((((((((((.....)))))))))))))..)))))..))))))))..))..)))))))...)))))))))))))))))))))..)))))..
**********TAGCCAAGGATGACTTGCCTG******************************************************************************************************************************************** 231-330-m0208-5p 26
***********************************************************************************************************************************************GGCAGTCTCCTTGGCTATT********* 231-330-m0208-3p 36
-----TTTAGTAGCCAAGGATGACTT------------------------------------------------------------------------------------------------------------------------------------------------- t5669340 1
----------TAGCCAAGGATGACTTGCCTG-------------------------------------------------------------------------------------------------------------------------------------------- t0067405 26
-----------------------------------------------------------------------------------------------------------------------------------------------GGCAGTCTCCTTGGCTATT--------- t0064648 28
-----------------------------------------------------------------------------------------------------------------------------------------------GGCAGTCTCCTTGGCTATTT-------- t0229064 8
//
mireap-plant
novel_mir_67
231-330-m0209 A06:21585232:21585392:+ 161(nt) -60.80(kcal/mol)
TTCTATTTGGTAGCCAAGGATGACTTGCCTACTTCTTTGCGAAGGAAAATGGTCACGGTGTCATGTTTGAAAGTGAATATATATTTATAAGAGTATATCAATTAGTGACCATTTTGCGTATAAAAAGATATTAGGCAGTCTCCTTGGCTATCCTTATATGT 231-330-m0209 62
...(((..((((((((((((.((((.(((((..(((((.....(.(((((((((((....((((........))))..((((((((....))))))))......))))))))))).)......)))))...))))))))))))))))))).))..)))...
**********TAGCCAAGGATGACTTGCCTA********************************************************************************************************************************** 231-330-m0209-5p 12
*************************************************************************************************************************************GGCAGTCTCCTTGGCTATC********* 231-330-m0209-3p 50
----------TAGCCAAGGATGACTTGCCTA---------------------------------------------------------------------------------------------------------------------------------- t0152897 12
------------------------------------------------------------------------------------------------------------------------------------AGGCAGTCTCCTTGGCTATCC-------- t6570232 1
-------------------------------------------------------------------------------------------------------------------------------------GGCAGTCTCCTTGGCTATC--------- t0059174 30
-------------------------------------------------------------------------------------------------------------------------------------GGCAGTCTCCTTGGCTATCC-------- t0095079 19
//
mireap-plant
novel_mir_186
231-330-m0212 A06:25103423:25103517:+ 95(nt) -19.70(kcal/mol)
AAGTTTTTCTTCTGTAGCCTGCATAATTATTTAATAAATCGCTTTATTTGAGAATTGAAACCTGGATATGCTGGTACAGAAGCATTAATAAACTC 231-330-m0212 12
.(((((..((((((((.((.(((((.(((((((((...(((.......)))..))))))...))).))))).)))))))))).......))))).
**********TCTGTAGCCTGCATAATTATTTA************************************************************** 231-330-m0212-5p 10
*********************************************************AAACCTGGATATGCTGGTACAGAAG************* 231-330-m0212-3p 1
----------TCTGTAGCCTGCATAATTATTTA-------------------------------------------------------------- t0202151 9
----------TCTGTAGCCTGCATAATTATTTAA------------------------------------------------------------- t4898218 1
----------------------ATAATTATTTAATAAATCGCTTTA------------------------------------------------- t5350429 1
--------------------------------------------------------GAAACCTGGATATGCTGGTA------------------- t6675968 1
//
mireap-plant
novel_mir_33
231-330-m0227 A06:14206534:14206688:- 155(nt) -36.60(kcal/mol)
CAGGGTCAATATGAGTCTGTAATGTTGTCGACAAAAAAAAAATCTACATTTTCTCTCTCAATTTTTTTAAATTATTATTTTTTGTTAAAAGACTATAGTGAGAGATCATCACTTCATGTGTTTTTTTTTGACAACATAAGAGGCTATTAGCCTAT 231-330-m0227 29
..(((..(((...(((((.(.((((((((((.((((((...............(((((((..((((((((...(......)...))))))))......)))))))....(((.....))))))))).)))))))))).).))))))))..)))..
**********ATGAGTCTGTAATGTTGTCGACA************************************************************************************************************************** 231-330-m0227-5p 27
*******************************************************************************************************************************TTGACAACATAAGAGGCTATTAG***** 231-330-m0227-3p 1
-AGGGTCAATATGAGTCTGTAATGT---------------------------------------------------------------------------------------------------------------------------------- t4751515 1
-------AATATGAGTCTGTAATGTTGTCGA---------------------------------------------------------------------------------------------------------------------------- t1381857 2
--------ATATGAGTCTGTAATGTTGTCGA---------------------------------------------------------------------------------------------------------------------------- t1432667 2
--------ATATGAGTCTGTAATGTTGTCGAC--------------------------------------------------------------------------------------------------------------------------- t0330379 6
---------TATGAGTCTGTAATGTTGTCGACA-------------------------------------------------------------------------------------------------------------------------- t4404415 1
----------ATGAGTCTGTAATGTTGTCGA---------------------------------------------------------------------------------------------------------------------------- t6264690 1
----------ATGAGTCTGTAATGTTGTCGACA-------------------------------------------------------------------------------------------------------------------------- t0172040 10
----------ATGAGTCTGTAATGTTGTCGACAA------------------------------------------------------------------------------------------------------------------------- t0372906 5
-----------------------------------------------------------------------------------------------------------------------------TTTTGACAACATAAGAGGCTATTA------ t4929274 1
//
mireap-plant
novel_mir_23
231-330-m0228 A06:15623225:15623327:- 103(nt) -60.20(kcal/mol)
TTACTCTATAATAGAGTGGAATATAGAGTAATCTTGTTTTTTTACTCCAAATATAGAATGAAAAAATAAGATTACTCTATATTTCACTCTATTATAGAGTAAC 231-330-m0228 304
((((((((((((((((((((((((((((((((((((((((((((.((........)).)))))))))))))))))))))))))))))))))))))))))))).
**********ATAGAGTGGAATATAGAGTAA************************************************************************ 231-330-m0228-5p 294
-----CTATAATAGAGTGGAATATAGAG--------------------------------------------------------------------------- t4034764 1
-----CTATAATAGAGTGGAATATAGAGT-------------------------------------------------------------------------- t5911440 1
------TATAATAGAGTGGAATATAGAG--------------------------------------------------------------------------- t0860152 2
------TATAATAGAGTGGAATATAGAGTA------------------------------------------------------------------------- t6275289 1
-------ATAATAGAGTGGAATATAGAG--------------------------------------------------------------------------- t4469069 1
-------ATAATAGAGTGGAATATAGAGTA------------------------------------------------------------------------- t0255996 7
-------ATAATAGAGTGGAATATAGAGTAA------------------------------------------------------------------------ t0051224 35
-------ATAATAGAGTGGAATATAGAGTAAT----------------------------------------------------------------------- t5990873 1
--------TAATAGAGTGGAATATAGAGT-------------------------------------------------------------------------- t6819545 1
--------TAATAGAGTGGAATATAGAGTA------------------------------------------------------------------------- t0081463 22
--------TAATAGAGTGGAATATAGAGTAAT----------------------------------------------------------------------- t0303831 6
---------AATAGAGTGGAATATAGAGTA------------------------------------------------------------------------- t0411072 5
---------AATAGAGTGGAATATAGAGTAA------------------------------------------------------------------------ t0172631 10
---------AATAGAGTGGAATATAGAGTAAT----------------------------------------------------------------------- t1585618 2
---------AATAGAGTGGAATATAGAGTAATC---------------------------------------------------------------------- t0314914 6
----------ATAGAGTGGAATATAGAGTAA------------------------------------------------------------------------ t0012533 145
----------ATAGAGTGGAATATAGAGTAAT----------------------------------------------------------------------- t0752591 3
----------ATAGAGTGGAATATAGAGTAATC---------------------------------------------------------------------- t1546673 2
----------ATAGAGTGGAATATAGAGTAATCT--------------------------------------------------------------------- t1987287 1
-----------TAGAGTGGAATATAGAGTA------------------------------------------------------------------------- t4322130 1
-----------TAGAGTGGAATATAGAGTAAT----------------------------------------------------------------------- t0058497 30
-----------TAGAGTGGAATATAGAGTAATC---------------------------------------------------------------------- t5831338 1
-----------TAGAGTGGAATATAGAGTAATCTT-------------------------------------------------------------------- t4327914 1
------------AGAGTGGAATATAGAGTAAT----------------------------------------------------------------------- t0969032 2
------------AGAGTGGAATATAGAGTAATC---------------------------------------------------------------------- t0192984 9
------------AGAGTGGAATATAGAGTAATCTTG------------------------------------------------------------------- t1333228 2
-------------GAGTGGAATATAGAGTAATCTTGT------------------------------------------------------------------ t3801666 1
-------------------AATATAGAGTAATCTTGTTTT--------------------------------------------------------------- t2381453 1
---------------------------------------------------------------AAATAAGATTACTCTATATTTCA----------------- t2522647 1
-------------------------------------------------------------------AAGATTACTCTATATTTCACTCTA------------ t6896658 1
--------------------------------------------------------------------AGATTACTCTATATTTCACTCTA------------ t1371182 2
//
mireap-plant
novel_mir_212
231-330-m0247 A07:22388613:22388726:+ 114(nt) -65.35(kcal/mol)
CCAAGGTAAGTACAACCCTTTGATCTCATAGCTCACAGACTTCCGCAGTGGTCACAAACGCCATCTTCTTCCTTTTTCTCTGAGCTATGAGATCAAAGGGTTGTACTTACCTTG 231-330-m0247 55
.((((((((((((((((((((((((((((((((((.(((........(((((.......)))))............))).))))))))))))))))))))))))))))))))))
*************AACCCTTTGATCTCATAGCTC******************************************************************************** 231-330-m0247-5p 2
***********************************************************************************GCTATGAGATCAAAGGGTTGT********** 231-330-m0247-3p 52
-------AAGTACAACCCTTTGATCTCA-------------------------------------------------------------------------------------- t4612801 1
-------------AACCCTTTGATCTCATAGCTC-------------------------------------------------------------------------------- t1311878 2
----------------------------------------------------------------------------------AGCTATGAGATCAAAGGGTTG----------- t1444856 2
----------------------------------------------------------------------------------AGCTATGAGATCAAAGGGTTGT---------- t1180641 2
-----------------------------------------------------------------------------------GCTATGAGATCAAAGGGTTG----------- t1134593 2
-----------------------------------------------------------------------------------GCTATGAGATCAAAGGGTTGT---------- t0042282 42
-----------------------------------------------------------------------------------GCTATGAGATCAAAGGGTTGTA--------- t1484845 2
------------------------------------------------------------------------------------CTATGAGATCAAAGGGTTGTA--------- t0941669 2
//
mireap-plant
novel_mir_224
231-330-m0264 A07:12798261:12798389:- 129(nt) -51.10(kcal/mol)
AGCGAATATAAGAGACGTCTCTTAACTTTTAACTAAAAAAGATTAAGAGACATCTCCTAAATAAGAGATATAAGATACATATCTTATATTCTTTTAGTTAAAAACTAAGAAACGTCTCTTATATTCGTC 231-330-m0264 11
.(((((((((((((((((.(((((..((((((((((((....(((.(((....))).)))......((((((((((....)))))))))).))))))))))))..))))).))))))))))))))))).
**********AGAGACGTCTCTTAACTTTTA************************************************************************************************** 231-330-m0264-5p 9
****************************************************************************************************AAAACTAAGAAACGTCTCTTA******** 231-330-m0264-3p 1
---------AAGAGACGTCTCTTAACTTTTAAC------------------------------------------------------------------------------------------------ t7000687 1
----------AGAGACGTCTCTTAACTTTT--------------------------------------------------------------------------------------------------- t5950134 1
----------AGAGACGTCTCTTAACTTTTA-------------------------------------------------------------------------------------------------- t0347210 5
----------AGAGACGTCTCTTAACTTTTAA------------------------------------------------------------------------------------------------- t3425237 1
----------AGAGACGTCTCTTAACTTTTAACT----------------------------------------------------------------------------------------------- t6307251 1
------------------------------AACTAAAAAAGATTAAGAGACATC--------------------------------------------------------------------------- t5781436 1
-----------------------------------------------------------------------------------------------------AAACTAAGAAACGTCTCTTATATT---- t5883162 1
//
mireap-plant
novel_mir_227
231-330-m0267 A07:17811946:17812121:- 176(nt) -77.10(kcal/mol)
AGTTTGAGCTCCAAATGAGTTTTCGTTCTTGTGGGAAGCACCAAACCTGTAAGAACTTACCAAGAATGATTGTCTTCCACTCTGTTACTTTTTCTTGCACCGGAAAGATCCAATAACGTTCTTACAGGTTTATGCTTCCCACAAGAACGAAAACTCATTTTTGCATTCATCGATGT 231-330-m0267 145
.......((...((((((((((((((((((((((((((((..((((((((((((((....((((((((((.((.....))...))))....))))))....(((....)))......)))))))))))))).))))))))))))))))))))))))))))..))............
********************TTTCGTTCTTGTGGGAAGCAC*************************************************************************************************************************************** 231-330-m0267-5p 31
***************************************************************************************************************************************TTCCCACAAGAACGAAAACTC******************** 231-330-m0267-3p 108
-----------------AGTTTTCGTTCTTGTGGGAAG------------------------------------------------------------------------------------------------------------------------------------------ t4836939 1
-------------------TTTTCGTTCTTGTGGGAAGC----------------------------------------------------------------------------------------------------------------------------------------- t6802720 1
-------------------TTTTCGTTCTTGTGGGAAGCA---------------------------------------------------------------------------------------------------------------------------------------- t0178498 10
--------------------TTTCGTTCTTGTGGGAAGCA---------------------------------------------------------------------------------------------------------------------------------------- t0600992 3
--------------------TTTCGTTCTTGTGGGAAGCAC--------------------------------------------------------------------------------------------------------------------------------------- t0125544 14
---------------------TTCGTTCTTGTGGGAAGCA---------------------------------------------------------------------------------------------------------------------------------------- t5926216 1
---------------------TTCGTTCTTGTGGGAAGCACC-------------------------------------------------------------------------------------------------------------------------------------- t4234428 1
----------------------------------GAAGCACCAAACCTGTAAGAA------------------------------------------------------------------------------------------------------------------------- t7054486 1
------------------------------------------AAACCTGTAAGAACTTACCAAGAA-------------------------------------------------------------------------------------------------------------- t1121422 2
---------------------------------------------------------TACCAAGAATGATTGTCTTCCA------------------------------------------------------------------------------------------------- t5395100 1
----------------------------------------------------------ACCAAGAATGATTGTCTTCCA------------------------------------------------------------------------------------------------- t1597603 1
----------------------------------------------------------------------------------------TTTTTCTTGCACCGGAAAGATCC----------------------------------------------------------------- t5258061 1
--------------------------------------------------------------------------------------------------------------------------------------CTTCCCACAAGAACGAAAACTC-------------------- t1134969 2
---------------------------------------------------------------------------------------------------------------------------------------TTCCCACAAGAACGAAAACT--------------------- t6559917 1
---------------------------------------------------------------------------------------------------------------------------------------TTCCCACAAGAACGAAAACTC-------------------- t0019515 93
---------------------------------------------------------------------------------------------------------------------------------------TTCCCACAAGAACGAAAACTCA------------------- t4048119 1
---------------------------------------------------------------------------------------------------------------------------------------TTCCCACAAGAACGAAAACTCAT------------------ t5378947 1
---------------------------------------------------------------------------------------------------------------------------------------TTCCCACAAGAACGAAAACTCATT----------------- t0399736 5
----------------------------------------------------------------------------------------------------------------------------------------TCCCACAAGAACGAAAACTC-------------------- t0497181 4
----------------------------------------------------------------------------------------------------------------------------------------TCCCACAAGAACGAAAACTCA------------------- t5474954 1
//
mireap-plant
novel_mir_228
231-330-m0268 A07:23277640:23277752:- 113(nt) -43.34(kcal/mol)
TAGGGTAAAGAAAAGCTGCTAAGCTATGGATCCCATAAGCCCTAATCCTTATAGAGAGAAAAAAAAGGATTTGGTTATATGGCTTGCATATCTTAGGAGCTTTAACTTGCCCT 231-330-m0268 1717
.(((((((...((((((.(((((.((((.(..(((((((((..(((((((..............))))))).)))).)))))..).)))).))))).))))))...)))))))
*************AGCTGCTAAGCTATGGATCCC******************************************************************************* 231-330-m0268-5p 27
**********************************************************************************CTTGCATATCTTAGGAGCTTT********** 231-330-m0268-3p 1690
-------------AGCTGCTAAGCTATGGATCC-------------------------------------------------------------------------------- t0786062 3
-------------AGCTGCTAAGCTATGGATCCC------------------------------------------------------------------------------- t0072999 24
-------------------------------------------------------------------------------TGGCTTGCATATCTTAGGAGC------------- t0222707 8
----------------------------------------------------------------------------------CTTGCATATCTTAGGAGC------------- t4969052 1
----------------------------------------------------------------------------------CTTGCATATCTTAGGAGCTT----------- t0314392 6
----------------------------------------------------------------------------------CTTGCATATCTTAGGAGCTTT---------- t0000781 1383
----------------------------------------------------------------------------------CTTGCATATCTTAGGAGCTTTA--------- t0526344 4
----------------------------------------------------------------------------------CTTGCATATCTTAGGAGCTTTAA-------- t0739405 3
-----------------------------------------------------------------------------------TTGCATATCTTAGGAGCTTT---------- t0006249 276
-----------------------------------------------------------------------------------TTGCATATCTTAGGAGCTTTA--------- t0198094 9
//
mireap-plant
novel_mir_230
231-330-m0271 A08:1909827:1909981:+ 155(nt) -21.89(kcal/mol)
TCAATTATTTATCATTCGACTGCTATGTATATGCAAAAAAAATAGTTTATAGTTGATTAAATATTGTGTGCCAAAAAAAGACAATTAAATATAAACTTGAACATTTGTTTTCTTATTGTAAATGTATACCTTGATCGATGATTAAAATAGATGGC 231-330-m0271 19
(((.(((((((((((.((((.(.(((((((.(((((..(((((((((((.((((........(((((.(.........).)))))........)))))))))...))))))....))))).))))))).)..).))))))))..)))))).))).
**********ATCATTCGACTGCTATGTATAT*************************************************************************************************************************** 231-330-m0271-5p 18
*************************************************************************************************************************ATGTATACCTTGATCGATGATTA*********** 231-330-m0271-3p 1
--------TTATCATTCGACTGCTATGTATAT--------------------------------------------------------------------------------------------------------------------------- t0403232 5
---------TATCATTCGACTGCTATGTATAT--------------------------------------------------------------------------------------------------------------------------- t5705203 1
----------ATCATTCGACTGCTATGTATA---------------------------------------------------------------------------------------------------------------------------- t7368422 1
----------ATCATTCGACTGCTATGTATAT--------------------------------------------------------------------------------------------------------------------------- t0291071 6
----------ATCATTCGACTGCTATGTATATG-------------------------------------------------------------------------------------------------------------------------- t5899786 1
----------ATCATTCGACTGCTATGTATATGC------------------------------------------------------------------------------------------------------------------------- t3491170 1
-------------ATTCGACTGCTATGTATATGC------------------------------------------------------------------------------------------------------------------------- t7346660 1
-------------ATTCGACTGCTATGTATATGCA------------------------------------------------------------------------------------------------------------------------ t5760618 1
-------------ATTCGACTGCTATGTATATGCAAA---------------------------------------------------------------------------------------------------------------------- t5676592 1
-----------------------------------------------------------------------------------------------------------------------AAATGTATACCTTGATCGATGATT------------ t2668914 1
//
mireap-plant
novel_mir_14
231-330-m0272 A08:2479930:2480009:+ 80(nt) -20.30(kcal/mol)
AGAAAATTTTAGGGGTGGGCGTTCGGGTACCCATTCGGGTTCGATTCGGGTCTATTCGGGTTTCGGGTTCAAAGATTTCA 231-330-m0272 12
.((((.((((.(((.(.((.(..(((((((((..(((....)))...))))..)))))..).)).).))).)))))))).
**********AGGGGTGGGCGTTCGGGTACCCA*********************************************** 231-330-m0272-5p 8
************************************************GGTCTATTCGGGTTTCGGGTTCAAA******* 231-330-m0272-3p 3
----------AGGGGTGGGCGTTCGGGTAC-------------------------------------------------- t7027559 1
----------AGGGGTGGGCGTTCGGGTACC------------------------------------------------- t1563941 2
----------AGGGGTGGGCGTTCGGGTACCC------------------------------------------------ t3716791 1
----------AGGGGTGGGCGTTCGGGTACCCA----------------------------------------------- t1338452 2
-----------GGGGTGGGCGTTCGGGTA--------------------------------------------------- t2846358 1
-----------GGGGTGGGCGTTCGGGTACCC------------------------------------------------ t4453359 1
--------------------------------------------TTCGGGTCTATTCGGGTTTCGGG------------- t7063081 1
---------------------------------------------TCGGGTCTATTCGGGTTTCGGGT------------ t3481438 1
----------------------------------------------CGGGTCTATTCGGGTTTCGGG------------- t5020447 1
----------------------------------------------CGGGTCTATTCGGGTTTCGGGTT----------- t4244346 1
//
mireap-plant
novel_mir_234
231-330-m0276 A08:6590355:6590457:+ 103(nt) -47.40(kcal/mol)
TTAACTCTATAATAGAGCGAAATATAGAGCAATGTTGCTTTTCTACTCCAAATATAGAGTAAAAAAACAACATTACTCTATATTCCACTCTATTATAGAGTTA 231-330-m0276 21
.((((((((((((((((.(.(((((((((.(((((((.((((.(((((........))))).)))).))))))).))))))))).).))))))))))))))))
*************AGAGCGAAATATAGAGCAATG********************************************************************* 231-330-m0276-5p 1
************************************************************************TTACTCTATATTCCACTCTAT********** 231-330-m0276-3p 19
-----------ATAGAGCGAAATATAGAGCAA----------------------------------------------------------------------- t6596648 1
-----------------------------------------------------------------------ATTACTCTATATTCCACTCTA----------- t2283630 1
------------------------------------------------------------------------TTACTCTATATTCCACTCTA----------- t4336239 1
------------------------------------------------------------------------TTACTCTATATTCCACTCTAT---------- t0120746 15
------------------------------------------------------------------------TTACTCTATATTCCACTCTATTAT------- t4727236 1
---------------------------------------------------------------------------CTCTATATTCCACTCTATTATAGA---- t1611273 1
----------------------------------------------------------------------------TCTATATTCCACTCTATTATA------ t7236215 1
//
mireap-plant
novel_mir_236
231-330-m0278 A08:10114030:10114142:+ 113(nt) -48.20(kcal/mol)
GCTCGGATTCGCTTGATGCAGGCCGGGAACCAATTGTCTAGCACATCCACGAAGTTTTACTTGCTGGTTTGTGAGAAAGGATTGGATCCCGCCTTGCATCAATTAAATCGGAG 231-330-m0278 8
.(((.((((.(.((((((((((.(((((.((((((.(.(..((((.(((..(((.....)))..)))..))))..).).)))))).))))).)))))))))).).)))).)))
*************TGATGCAGGCCGGGAACCAAT******************************************************************************* 231-330-m0278-5p 1
**********************************************************************************TGGATCCCGCCTTGCATCAAT********** 231-330-m0278-3p 6
--------TCGCTTGATGCAGGCCGGGAA------------------------------------------------------------------------------------ t4101622 1
--------------GATGCAGGCCGGGAACCAATTGTC--------------------------------------------------------------------------- t3181467 1
----------------------------------------------------------------------------------TGGATCCCGCCTTGCATCAAT---------- t0342132 5
----------------------------------------------------------------------------------TGGATCCCGCCTTGCATCAATTA-------- t6687559 1
//
mireap-plant
novel_mir_240
231-330-m0283 A08:14812660:14812762:+ 103(nt) -46.00(kcal/mol)
TTACTCTATAATAAAGTGAAATATAGAGTATTCTTGTTTTTTCACTCTATATTTGGAATAAAAAAATAAGATTACTCAATATTTCACTCTATTATAGAGTAAC 231-330-m0283 20
(((((((((((((.((((((((((.(((((.(((((((((((.(.((((....)))).).))))))))))).))))).)))))))))).))))))))))))).
**********ATAAAGTGAAATATAGAGTAT************************************************************************ 231-330-m0283-5p 18
*************************************************************************ACTCAATATTTCACTCTATTA********* 231-330-m0283-3p 1
-------ATAATAAAGTGAAATATAGAGTAT------------------------------------------------------------------------ t6309307 1
---------AATAAAGTGAAATATAGAGTA------------------------------------------------------------------------- t4759195 1
----------ATAAAGTGAAATATAGAGTAT------------------------------------------------------------------------ t0111899 16
---------------GTGAAATATAGAGTATTCTTGTT----------------------------------------------------------------- t2587085 1
-----------------------------------------------------------------------TTACTCAATATTTCACTCTATT---------- t3333610 1
//
mireap-plant
novel_mir_241
231-330-m0284 A08:15961992:15962142:+ 151(nt) -55.99(kcal/mol)
TGATGCATGGTTGAGTTACAGGGCAAATACTCCATTGGCAGATAGTTTTCACTACATCTATATTATCTAAATATTAATAATAGTTGATATGTATGAAAAAAATGCTTTACTGCCAAAGGAGATTTGCCCCGCAATTCATCCCATGCAATAG 231-330-m0284 30
...(((((((.((((((.(.((((((((.((((.(((((((..(((........(((.(((((((.(((...........))).))))))).)))........)))...))))))).)))))))))))).).))))))..)))))))....
********************GGGCAAATACTCCATTGGCAGA************************************************************************************************************* 231-330-m0284-5p 8
**************************************************************************************************************TGCCAAAGGAGATTTGCCCCG******************** 231-330-m0284-3p 22
--------------------GGGCAAATACTCCATTGGCAGA------------------------------------------------------------------------------------------------------------- t0220894 8
--------------------------------------------------------------------------------------------------------------TGCCAAAGGAGATTTGCCCCG-------------------- t0082227 22
//
mireap-plant
novel_mir_191
231-330-m0286 A08:18022404:18022522:+ 119(nt) -54.40(kcal/mol)
AGTTGTGTGGTAGCCAAGGATGACTTGCCTGCGTCTTGAACCATATATATCAGAGACTTGATCAACAGTCTCTGAGTTGGCTAGTCGTTAGGCAGTCTCTTTGGCTATTCAGACAATTC 231-330-m0286 29
((((((.(((((((((((((.((((.(((((((.((....(((......(((((((((........)))))))))..)))..)).)).))))))))))))))))))).))).)))))).
**********TAGCCAAGGATGACTTGCCTG**************************************************************************************** 231-330-m0286-5p 26
******************************************************************************************GGCAGTCTCTTTGGCTATT********** 231-330-m0286-3p 3
----------TAGCCAAGGATGACTTGCCTG---------------------------------------------------------------------------------------- t0067405 26
---------------------------------------------------------------------------------------TTAGGCAGTCTCTTTGGCTATT---------- t5651989 1
------------------------------------------------------------------------------------------GGCAGTCTCTTTGGCTATTC--------- t1363764 2
//
mireap-plant
novel_mir_248
231-330-m0296 A08:9870320:9870450:- 131(nt) -88.50(kcal/mol)
TGAGGGGAGCAGAGGCAGCAACATTATTGCGCAGGAAGCGGCTGCTCCGGGGCTCTTTATATCTTCACTGCCTGCAAAATATTTAGGCAACCGCTTCCTGCGCAATAATGTTGCTGCCTCTGCCCCCCGTA 231-330-m0296 9
...((((.(((((((((((((((((((((((((((((((((..(((....)))...............((((((.........)))))).))))))))))))))))))))))))))))))))).))))...
**********AGAGGCAGCAACATTATTGCG**************************************************************************************************** 231-330-m0296-5p 8
----------AGAGGCAGCAACATTATTGCG---------------------------------------------------------------------------------------------------- t0310805 6
------------AGGCAGCAACATTATTGCGCA-------------------------------------------------------------------------------------------------- t1168417 2
--------------------------------AGGAAGCGGCTGCTCCGGGGCT----------------------------------------------------------------------------- t3211700 1
//
mireap-plant
novel_mir_249
231-330-m0297 A08:10915201:10915278:- 78(nt) -29.50(kcal/mol)
GAAATTTAGGGTACCCAGATCCGGATCCGTGGATTTAATATCCAGATTCGGATTTGTGGTTTGTGGTAACTGATTTTA 231-330-m0297 21
.(((.((((..(((((((((((((((((((((((.....)))))....)))))))).)))))).)))).)))).))).
*************CCCAGATCCGGATCCGTGGAT******************************************** 231-330-m0297-5p 5
*********************************************ATTCGGATTTGTGGTTTGTGGTA********** 231-330-m0297-3p 15
--------------CCAGATCCGGATCCGTGGATTTA----------------------------------------- t0422414 5
-----------------GATCCGGATCCGTGGATTTAATAT------------------------------------- t1754374 1
-------------------------------------------AGATTCGGATTTGTGGTTTGTGGT----------- t4853551 1
--------------------------------------------GATTCGGATTTGTGGTTTGTGGT----------- t1622990 1
--------------------------------------------GATTCGGATTTGTGGTTTGTGGTA---------- t1258065 2
---------------------------------------------ATTCGGATTTGTGGTTTGTGGTA---------- t0197985 9
---------------------------------------------ATTCGGATTTGTGGTTTGTGGTAA--------- t0920830 2
//
mireap-plant
novel_mir_23
231-330-m0298 A08:11347865:11347967:- 103(nt) -56.10(kcal/mol)
TTACTCTATAATAGAGTGGAATATAGAGTAATCTTGTTTTTTAACTCCAAATATAGAGTGAAAAAATAAGATTACTCTATATTTCACTCTAAAATAGAGTAAC 231-330-m0298 309
(((((((((..(((((((((((((((((((((((((((((((.((((........)))).)))))))))))))))))))))))))))))))..))))))))).
**********ATAGAGTGGAATATAGAGTAA************************************************************************ 231-330-m0298-5p 294
*************************************************************************ACTCTATATTTCACTCTAAAA********* 231-330-m0298-3p 2
-----CTATAATAGAGTGGAATATAGAG--------------------------------------------------------------------------- t4034764 1
-----CTATAATAGAGTGGAATATAGAGT-------------------------------------------------------------------------- t5911440 1
------TATAATAGAGTGGAATATAGAG--------------------------------------------------------------------------- t0860152 2
------TATAATAGAGTGGAATATAGAGTA------------------------------------------------------------------------- t6275289 1
-------ATAATAGAGTGGAATATAGAG--------------------------------------------------------------------------- t4469069 1
-------ATAATAGAGTGGAATATAGAGTA------------------------------------------------------------------------- t0255996 7
-------ATAATAGAGTGGAATATAGAGTAA------------------------------------------------------------------------ t0051224 35
-------ATAATAGAGTGGAATATAGAGTAAT----------------------------------------------------------------------- t5990873 1
--------TAATAGAGTGGAATATAGAGT-------------------------------------------------------------------------- t6819545 1
--------TAATAGAGTGGAATATAGAGTA------------------------------------------------------------------------- t0081463 22
--------TAATAGAGTGGAATATAGAGTAAT----------------------------------------------------------------------- t0303831 6
---------AATAGAGTGGAATATAGAGTA------------------------------------------------------------------------- t0411072 5
---------AATAGAGTGGAATATAGAGTAA------------------------------------------------------------------------ t0172631 10
---------AATAGAGTGGAATATAGAGTAAT----------------------------------------------------------------------- t1585618 2
---------AATAGAGTGGAATATAGAGTAATC---------------------------------------------------------------------- t0314914 6
----------ATAGAGTGGAATATAGAGTAA------------------------------------------------------------------------ t0012533 145
----------ATAGAGTGGAATATAGAGTAAT----------------------------------------------------------------------- t0752591 3
----------ATAGAGTGGAATATAGAGTAATC---------------------------------------------------------------------- t1546673 2
----------ATAGAGTGGAATATAGAGTAATCT--------------------------------------------------------------------- t1987287 1
-----------TAGAGTGGAATATAGAGTA------------------------------------------------------------------------- t4322130 1
-----------TAGAGTGGAATATAGAGTAAT----------------------------------------------------------------------- t0058497 30
-----------TAGAGTGGAATATAGAGTAATC---------------------------------------------------------------------- t5831338 1
-----------TAGAGTGGAATATAGAGTAATCTT-------------------------------------------------------------------- t4327914 1
------------AGAGTGGAATATAGAGTAAT----------------------------------------------------------------------- t0969032 2
------------AGAGTGGAATATAGAGTAATC---------------------------------------------------------------------- t0192984 9
------------AGAGTGGAATATAGAGTAATCTTG------------------------------------------------------------------- t1333228 2
-------------GAGTGGAATATAGAGTAATCTTGT------------------------------------------------------------------ t3801666 1
-------------------AATATAGAGTAATCTTGTTTT--------------------------------------------------------------- t2381453 1
--------------------------------------------------ATATAGAGTGAAAAAATAAGATT------------------------------ t1775846 1
-----------------------------------------------------TAGAGTGAAAAAATAAGATTACTC-------------------------- t1793983 1
--------------------------------------------------------AGTGAAAAAATAAGATTACTCTAT----------------------- t4614278 1
---------------------------------------------------------------AAATAAGATTACTCTATATTTCA----------------- t2522647 1
-------------------------------------------------------------------AAGATTACTCTATATTTCACTCTA------------ t6896658 1
--------------------------------------------------------------------AGATTACTCTATATTTCACTCTA------------ t1371182 2
-----------------------------------------------------------------------TTACTCTATATTTCACTCTAA----------- t0872584 2
//
mireap-plant
novel_mir_253
231-330-m0303 A08:15367948:15368087:- 140(nt) -24.70(kcal/mol)
CTCTGAGATTTCTGACACAGTACTACGACACTTTCCTTTCCGGAAAATGTAGTCTATTATAAGAAGAAAGAAACTATATGTTATGTGATTGAGTATTAGTAAAGAAGATGATATGATTATAGCGAGACTCCCTCTCGTTT 231-330-m0303 10
........(((((...((((((((.((((((.((((.....)))).(((((((((.((.......)).)))..)))))).....))).))))))))).))..))))).............(((((((.....))))))).
**********TCTGACACAGTACTACGACAC************************************************************************************************************* 231-330-m0303-5p 9
**************************************************************************************GATTGAGTATTAGTAAAGAAG********************************* 231-330-m0303-3p 1
---------TTCTGACACAGTACTACGACA-------------------------------------------------------------------------------------------------------------- t0806396 3
----------TCTGACACAGTACTACGACAC------------------------------------------------------------------------------------------------------------- t0317682 6
----------------------------------------------------------------------------------------TTGAGTATTAGTAAAGAAGATGAT---------------------------- t4669715 1
//
mireap-plant
novel_mir_23
231-330-m0308 A09:297864:297966:+ 103(nt) -66.20(kcal/mol)
TTACTCTATAATAGAGTGGAATATAGAGTAATCTTGTTTTTTTACTCCAAATATAGAGTGAAAAAATAAGATTACTCTATATTTCACTCTATTATAGAGTAAC 231-330-m0308 384
(((((((((((((((((((((((((((((((((((((((((((((((........))))))))))))))))))))))))))))))))))))))))))))))).
**********ATAGAGTGGAATATAGAGTAA************************************************************************ 231-330-m0308-5p 294
*************************************************************************ACTCTATATTTCACTCTATTA********* 231-330-m0308-3p 76
-----CTATAATAGAGTGGAATATAGAG--------------------------------------------------------------------------- t4034764 1
-----CTATAATAGAGTGGAATATAGAGT-------------------------------------------------------------------------- t5911440 1
------TATAATAGAGTGGAATATAGAG--------------------------------------------------------------------------- t0860152 2
------TATAATAGAGTGGAATATAGAGTA------------------------------------------------------------------------- t6275289 1
-------ATAATAGAGTGGAATATAGAG--------------------------------------------------------------------------- t4469069 1
-------ATAATAGAGTGGAATATAGAGTA------------------------------------------------------------------------- t0255996 7
-------ATAATAGAGTGGAATATAGAGTAA------------------------------------------------------------------------ t0051224 35
-------ATAATAGAGTGGAATATAGAGTAAT----------------------------------------------------------------------- t5990873 1
--------TAATAGAGTGGAATATAGAGT-------------------------------------------------------------------------- t6819545 1
--------TAATAGAGTGGAATATAGAGTA------------------------------------------------------------------------- t0081463 22
--------TAATAGAGTGGAATATAGAGTAAT----------------------------------------------------------------------- t0303831 6
---------AATAGAGTGGAATATAGAGTA------------------------------------------------------------------------- t0411072 5
---------AATAGAGTGGAATATAGAGTAA------------------------------------------------------------------------ t0172631 10
---------AATAGAGTGGAATATAGAGTAAT----------------------------------------------------------------------- t1585618 2
---------AATAGAGTGGAATATAGAGTAATC---------------------------------------------------------------------- t0314914 6
----------ATAGAGTGGAATATAGAGTAA------------------------------------------------------------------------ t0012533 145
----------ATAGAGTGGAATATAGAGTAAT----------------------------------------------------------------------- t0752591 3
----------ATAGAGTGGAATATAGAGTAATC---------------------------------------------------------------------- t1546673 2
----------ATAGAGTGGAATATAGAGTAATCT--------------------------------------------------------------------- t1987287 1
-----------TAGAGTGGAATATAGAGTA------------------------------------------------------------------------- t4322130 1
-----------TAGAGTGGAATATAGAGTAAT----------------------------------------------------------------------- t0058497 30
-----------TAGAGTGGAATATAGAGTAATC---------------------------------------------------------------------- t5831338 1
-----------TAGAGTGGAATATAGAGTAATCTT-------------------------------------------------------------------- t4327914 1
------------AGAGTGGAATATAGAGTAAT----------------------------------------------------------------------- t0969032 2
------------AGAGTGGAATATAGAGTAATC---------------------------------------------------------------------- t0192984 9
------------AGAGTGGAATATAGAGTAATCTTG------------------------------------------------------------------- t1333228 2
-------------GAGTGGAATATAGAGTAATCTTGT------------------------------------------------------------------ t3801666 1
-------------------AATATAGAGTAATCTTGTTTT--------------------------------------------------------------- t2381453 1
--------------------------------------------------ATATAGAGTGAAAAAATAAGATT------------------------------ t1775846 1
-----------------------------------------------------TAGAGTGAAAAAATAAGATTACTC-------------------------- t1793983 1
--------------------------------------------------------AGTGAAAAAATAAGATTACTCTAT----------------------- t4614278 1
---------------------------------------------------------------AAATAAGATTACTCTATATTTCA----------------- t2522647 1
-------------------------------------------------------------------AAGATTACTCTATATTTCACTCTA------------ t6896658 1
--------------------------------------------------------------------AGATTACTCTATATTTCACTCTA------------ t1371182 2
----------------------------------------------------------------------ATTACTCTATATTTCACTCTA------------ t6043197 1
----------------------------------------------------------------------ATTACTCTATATTTCACTCTATTA--------- t0525887 4
-----------------------------------------------------------------------TTACTCTATATTTCACTCTA------------ t0756115 3
-----------------------------------------------------------------------TTACTCTATATTTCACTCTAT----------- t0044419 40
-----------------------------------------------------------------------TTACTCTATATTTCACTCTATT---------- t3265613 1
-----------------------------------------------------------------------TTACTCTATATTTCACTCTATTA--------- t0264606 7
-----------------------------------------------------------------------TTACTCTATATTTCACTCTATTAT-------- t0364421 5
------------------------------------------------------------------------TACTCTATATTTCACTCTAT----------- t6219784 1
------------------------------------------------------------------------TACTCTATATTTCACTCTATT---------- t0404462 5
------------------------------------------------------------------------TACTCTATATTTCACTCTATTA--------- t7038069 1
-------------------------------------------------------------------------ACTCTATATTTCACTCTATTATAG------ t4488788 1
--------------------------------------------------------------------------CTCTATATTTCACTCTATTATAG------ t2685977 1
--------------------------------------------------------------------------CTCTATATTTCACTCTATTATAGA----- t0289834 6
-----------------------------------------------------------------------------TATATTTCACTCTATTATAGA----- t6793141 1
//
mireap-plant
novel_mir_240
231-330-m0310 A09:2610141:2610242:+ 102(nt) -34.50(kcal/mol)
TTACTCTATAATAAAGTGAAATATAGAGTATTCTTGATTTTTATTCCAAATATAGAGTAAAAAAACAAAAATACTATATATTTCACTCTATTATATAGTAAA 231-330-m0310 20
(((((.(((((((.(((((((((((.((((((.(((.(((((((((........)))))))))..))).)))))).))))))))))).))))))).))))).
**********ATAAAGTGAAATATAGAGTAT*********************************************************************** 231-330-m0310-5p 18
************************************************************************ACTATATATTTCACTCTATTA********* 231-330-m0310-3p 1
-------ATAATAAAGTGAAATATAGAGTAT----------------------------------------------------------------------- t6309307 1
---------AATAAAGTGAAATATAGAGTA------------------------------------------------------------------------ t4759195 1
----------ATAAAGTGAAATATAGAGTAT----------------------------------------------------------------------- t0111899 16
----------------------------------------------------------------------ATACTATATATTTCACTCTATTA--------- t2013997 1
-----------------------------------------------------------------------------ATATTTCACTCTATTATATAGTAA- t3491922 1
//

mireap-plant
novel_mir_257
231-330-m0314 A09:12952176:12952306:+ 131(nt) -39.80(kcal/mol)
CAGAATAAAATTATGAGAATAACAGATTTAACTGACATTCAAGCAATATATCTAATAAATTTTCATGTTGATCGAGTATTTTCGATAGTCGCGTGCATGTCATTAATATCTGTTGTTCTTATAATTTTTCT 231-330-m0314 96
.((((..((((((((((((((((((((((((.((((((.((.((........(((((........)))))((((((....))))))....)).)).)))))))))).))))))))))))))))))))))))
***************AGAATAACAGATTTAACTGACA********************************************************************************************** 231-330-m0314-5p 9
***************************************************************************************************TCATTAATATCTGTTGTTCTTA********** 231-330-m0314-3p 84
---------------AGAATAACAGATTTAACTGACA---------------------------------------------------------------------------------------------- t0209818 9
---------------------ACAGATTTAACTGACATTCAAGCA-------------------------------------------------------------------------------------- t0619454 3
---------------------------------------------------------------------------------------------------TCATTAATATCTGTTGTTCT------------ t6162042 1
---------------------------------------------------------------------------------------------------TCATTAATATCTGTTGTTCTTA---------- t0021967 82
----------------------------------------------------------------------------------------------------CATTAATATCTGTTGTTCTTA---------- t6252417 1
//
mireap-plant
novel_mir_260
231-330-m0317 A09:15096942:15097033:+ 92(nt) -60.10(kcal/mol)
ACCAAATTGAATGCACGCTCGGTCGCTACGTAGCGACCGAGCGGTACGTGAGATCGGTCGCTACGTAGCGACTGAGCGGGACATGCGTTTGG 231-330-m0317 8
.((((((...((((.(((((((((((((((((((((((((.((.....))...))))))))))))))))))))))))).).)))..))))))
**************ACGCTCGGTCGCTACGTAGCGA******************************************************** 231-330-m0317-5p 1
***********************************************************GCTACGTAGCGACTGAGCGGGAC********** 231-330-m0317-3p 7
-------------CACGCTCGGTCGCTACGTAGCGA-------------------------------------------------------- t3169734 1
----------------------------------------------------------CGCTACGTAGCGACTGAGCGG------------- t6368185 1
-----------------------------------------------------------GCTACGTAGCGACTGAGCGG------------- t6514357 1
-----------------------------------------------------------GCTACGTAGCGACTGAGCGGGA----------- t1234459 2
-----------------------------------------------------------GCTACGTAGCGACTGAGCGGGAC---------- t0853650 2
------------------------------------------------------------CTACGTAGCGACTGAGCGGGAC---------- t6228794 1
//
mireap-plant
novel_mir_261
231-330-m0318 A09:16520919:16521011:+ 93(nt) -43.90(kcal/mol)
GTTTTGATCTTCTGCTATCAACTTGTAGAGTCTTTATGTATCTTGATATTGTATATAGAAAGACTCTGCAAGTTATAGAAGAAGATCCAGACA 231-330-m0318 814
((((.((((((((.((((.((((((((((((((((.((((((........).))))).)))))))))))))))))))).)))))))).)))).
**********TCTGCTATCAACTTGTAGAGTC************************************************************* 231-330-m0318-5p 795
***************************************************************CTCTGCAAGTTATAGAAGAAG********* 231-330-m0318-3p 8
-TTTTGATCTTCTGCTATCAA------------------------------------------------------------------------ t0685648 3
---------TTCTGCTATCAACTTGTAGAGT-------------------------------------------------------------- t4788125 1
----------TCTGCTATCAACTTGTAGA---------------------------------------------------------------- t1448909 2
----------TCTGCTATCAACTTGTAGAG--------------------------------------------------------------- t0103897 17
----------TCTGCTATCAACTTGTAGAGT-------------------------------------------------------------- t0417719 5
----------TCTGCTATCAACTTGTAGAGTC------------------------------------------------------------- t0001795 762
----------TCTGCTATCAACTTGTAGAGTCT------------------------------------------------------------ t0448322 4
----------TCTGCTATCAACTTGTAGAGTCTT----------------------------------------------------------- t1441472 2
------------TGCTATCAACTTGTAGAGTC------------------------------------------------------------- t0981044 2
---------------------------------------------------------GAAAGACTCTGCAAGTTATAGAAG------------ t0237766 8
---------------------------------------------------------------CTCTGCAAGTTATAGAAGAAG--------- t0233103 8
//
mireap-plant
novel_mir_262
231-330-m0319 A09:16616086:16616209:+ 124(nt) -39.70(kcal/mol)
ATGTTGTGATTTGATCCAATTAGCTCCAGACTCATTCACTCACTTACCGAGTCACTAAAACAGGAATGAACTCGTTACATGAGTAAATGATGCGGGAGACTTATTGGATCTTAGATTCATTGCG 231-330-m0319 342
..((.((((...((((((((.((((((.(..(((((.(((((..((.(((((((((......))..)).))))).))..))))).)))))..).)))).)).))))))))......)))).)).
********************TAGCTCCAGACTCATTCACTCA********************************************************************************** 231-330-m0319-5p 268
*********************************************************************************AGTAAATGATGCGGGAGACTTAT******************** 231-330-m0319-3p 74
--------------------TAGCTCCAGACTCATTCACTCA---------------------------------------------------------------------------------- t0006616 262
---------------------AGCTCCAGACTCATTCACTCA---------------------------------------------------------------------------------- t0299559 6
---------------------------------------------------------------------------------AGTAAATGATGCGGGAGACTT---------------------- t1932210 1
---------------------------------------------------------------------------------AGTAAATGATGCGGGAGACTTA--------------------- t0051228 35
---------------------------------------------------------------------------------AGTAAATGATGCGGGAGACTTAT-------------------- t0049961 36
---------------------------------------------------------------------------------AGTAAATGATGCGGGAGACTTATT------------------- t1547866 2
//
mireap-plant
novel_mir_265
231-330-m0323 A09:27264831:27264984:+ 154(nt) -31.84(kcal/mol)
TTGAAGACTTTTCCGAAATCTCCCCTCTGCTTCTTGACGTCACTTGGATTCACTTCATATAAGATGGGTATCACCATTTGATCTAACTCTTCCTGGCACTTCATAATCTCCGCCAATTCGTCAAGACACCATGACGAAGAAGCATAGTTTTTAG 231-330-m0323 11
.((((((((.....((....)).....((((((((..(((((..(((..((..........((((((......))))))..............((((..............)))).........))..)))))))))))))))).)))))))).
*****************************CTTCTTGACGTCACTTGGATTCACT**************************************************************************************************** 231-330-m0323-5p 1
***************************************************************************************************************************AGACACCATGACGAAGAAGCA********** 231-330-m0323-3p 10
----------------------------GCTTCTTGACGTCACTTGGAT--------------------------------------------------------------------------------------------------------- t2593164 1
------------------------------------------------------------------------------------------------------------------------TCAAGACACCATGACGAAGAAG------------ t1141196 2
------------------------------------------------------------------------------------------------------------------------TCAAGACACCATGACGAAGAAGCA---------- t4046147 1
--------------------------------------------------------------------------------------------------------------------------AAGACACCATGACGAAGAAGCA---------- t1470619 2
---------------------------------------------------------------------------------------------------------------------------AGACACCATGACGAAGAAGCA---------- t0363869 5
//

mireap-plant
novel_mir_191
231-330-m0331 A09:34335698:34335825:+ 128(nt) -52.20(kcal/mol)
AGTTGTGTGGTAGCCAAGGATGACTTGCCTGCGTCTTAAACCATCTCTATCAAAGACTAAATAAAGATCGATAGTCTTTGATAAATTGGTTAATAGTTAGGCAGTCTCCTCGGCTATTCAGACAATTC 231-330-m0331 34
((((((.((((((((.((((.((((.(((((...((..(((((....((((((((((((............))))))))))))...)))))...)).))))))))))))).))))).))).)))))).
**********TAGCCAAGGATGACTTGCCTG************************************************************************************************* 231-330-m0331-5p 26
***************************************************************************************************GGCAGTCTCCTCGGCTATT********** 231-330-m0331-3p 8
----------TAGCCAAGGATGACTTGCCTG------------------------------------------------------------------------------------------------- t0067405 26
--------------------------------------------------------------------------------------------------AGGCAGTCTCCTCGGCTATTC--------- t1693260 1
---------------------------------------------------------------------------------------------------GGCAGTCTCCTCGGCTAT----------- t3657510 1
---------------------------------------------------------------------------------------------------GGCAGTCTCCTCGGCTATT---------- t0510232 4
---------------------------------------------------------------------------------------------------GGCAGTCTCCTCGGCTATTC--------- t0912745 2
//
mireap-plant
novel_mir_183
231-330-m0335 A09:1484485:1484653:- 169(nt) -65.40(kcal/mol)
TCATGTTTAGTAGCCAAGGATGACTTGCCTGCTCTTTTTCACCTCCATGATTCAATTTTAAGTTGATGGTTTTGGATTAATATGCATTGATGAAGTATAATAATTCAAAAATCATATTGAATCTTTGTGGGTTAGATTTCAGGCAGTCTCCTTGGCTATTTTGACATGC 231-330-m0335 63
.((((((.((((((((((((.((((.(((((.....(((.(((..((.((((((((.......((((..((((((((((.(((((.........))))).)))))))))))))).))))))))..))..))).)))...)))))))))))))))))))))..)))))).
**********TAGCCAAGGATGACTTGCCTG****************************************************************************************************************************************** 231-330-m0335-5p 26
*********************************************************************************************************************************************GGCAGTCTCCTTGGCTATT********* 231-330-m0335-3p 36
-----TTTAGTAGCCAAGGATGACTT----------------------------------------------------------------------------------------------------------------------------------------------- t5669340 1
----------TAGCCAAGGATGACTTGCCTG------------------------------------------------------------------------------------------------------------------------------------------ t0067405 26
---------------------------------------------------------------------------------------------------------------------------------------------GGCAGTCTCCTTGGCTATT--------- t0064648 28
---------------------------------------------------------------------------------------------------------------------------------------------GGCAGTCTCCTTGGCTATTT-------- t0229064 8
//
mireap-plant
novel_mir_23
231-330-m0340 A09:5174850:5174998:- 149(nt) -65.60(kcal/mol)
TAAGGGCATCTCCAATGCAACACTAAATTTTACTCTATATTTCACTCTAAAATAGAGTAACTCTATTATAGAGTTGAATTTGCTCCAATGGTTCACTCTATATTAGAGTTACTCTATAATAGAGTGGAATATAGAGTAATCTTGTTTTT 231-330-m0340 316
((((.((((.....))))...........((((((((((((((((((((..((((((((((((((.((((((((.(((((.........))))))))))))).))))))))))))))..)))))))))))))))))))).)))).....
*******************************ACTCTATATTTCACTCTAAAA************************************************************************************************* 231-330-m0340-5p 8
**********************************************************************************************************************ATAGAGTGGAATATAGAGTAA********** 231-330-m0340-3p 294
-AAGGGCATCTCCAATGCAACA------------------------------------------------------------------------------------------------------------------------------- t5335776 1
----------------------------TTTACTCTATATTTCACTCTA---------------------------------------------------------------------------------------------------- t0335109 6
-----------------------------TTACTCTATATTTCACTCTAA--------------------------------------------------------------------------------------------------- t0872584 2
---------------------------------------------------------------------AGAGTTGAATTTGCTCCAATGGTT-------------------------------------------------------- t0831582 3
----------------------------------------------------------------------GAGTTGAATTTGCTCCAATGGTT-------------------------------------------------------- t5151300 1
---------------------------------------------------------------------------GAATTTGCTCCAATGGTTCACTCT-------------------------------------------------- t4287082 1
-------------------------------------------------------------------------------TTGCTCCAATGGTTCACTCTATAT---------------------------------------------- t6633352 1
---------------------------------------------------------------------------------------------------------GAGTTACTCTATAATAGAGTGG---------------------- t5794229 1
-----------------------------------------------------------------------------------------------------------------CTATAATAGAGTGGAATATAGAG------------- t4034764 1
-----------------------------------------------------------------------------------------------------------------CTATAATAGAGTGGAATATAGAGT------------ t5911440 1
------------------------------------------------------------------------------------------------------------------TATAATAGAGTGGAATATAGAG------------- t0860152 2
------------------------------------------------------------------------------------------------------------------TATAATAGAGTGGAATATAGAGTA----------- t6275289 1
-------------------------------------------------------------------------------------------------------------------ATAATAGAGTGGAATATAGAG------------- t4469069 1
-------------------------------------------------------------------------------------------------------------------ATAATAGAGTGGAATATAGAGTA----------- t0255996 7
-------------------------------------------------------------------------------------------------------------------ATAATAGAGTGGAATATAGAGTAA---------- t0051224 35
-------------------------------------------------------------------------------------------------------------------ATAATAGAGTGGAATATAGAGTAAT--------- t5990873 1
--------------------------------------------------------------------------------------------------------------------TAATAGAGTGGAATATAGAGT------------ t6819545 1
--------------------------------------------------------------------------------------------------------------------TAATAGAGTGGAATATAGAGTA----------- t0081463 22
--------------------------------------------------------------------------------------------------------------------TAATAGAGTGGAATATAGAGTAAT--------- t0303831 6
---------------------------------------------------------------------------------------------------------------------AATAGAGTGGAATATAGAGTA----------- t0411072 5
---------------------------------------------------------------------------------------------------------------------AATAGAGTGGAATATAGAGTAA---------- t0172631 10
---------------------------------------------------------------------------------------------------------------------AATAGAGTGGAATATAGAGTAAT--------- t1585618 2
---------------------------------------------------------------------------------------------------------------------AATAGAGTGGAATATAGAGTAATC-------- t0314914 6
----------------------------------------------------------------------------------------------------------------------ATAGAGTGGAATATAGAGTAA---------- t0012533 145
----------------------------------------------------------------------------------------------------------------------ATAGAGTGGAATATAGAGTAAT--------- t0752591 3
----------------------------------------------------------------------------------------------------------------------ATAGAGTGGAATATAGAGTAATC-------- t1546673 2
----------------------------------------------------------------------------------------------------------------------ATAGAGTGGAATATAGAGTAATCT------- t1987287 1
-----------------------------------------------------------------------------------------------------------------------TAGAGTGGAATATAGAGTA----------- t4322130 1
-----------------------------------------------------------------------------------------------------------------------TAGAGTGGAATATAGAGTAAT--------- t0058497 30
-----------------------------------------------------------------------------------------------------------------------TAGAGTGGAATATAGAGTAATC-------- t5831338 1
-----------------------------------------------------------------------------------------------------------------------TAGAGTGGAATATAGAGTAATCTT------ t4327914 1
------------------------------------------------------------------------------------------------------------------------AGAGTGGAATATAGAGTAAT--------- t0969032 2
------------------------------------------------------------------------------------------------------------------------AGAGTGGAATATAGAGTAATC-------- t0192984 9
------------------------------------------------------------------------------------------------------------------------AGAGTGGAATATAGAGTAATCTTG----- t1333228 2
-------------------------------------------------------------------------------------------------------------------------GAGTGGAATATAGAGTAATCTTGT---- t3801666 1
-------------------------------------------------------------------------------------------------------------------------------AATATAGAGTAATCTTGTTTT- t2381453 1
//
mireap-plant
novel_mir_279
231-330-m0342 A09:8269741:8269959:- 219(nt) -112.30(kcal/mol)
CGAGGGTTTCGGCTTCCTTCTTCATTTTCTTGATCGCCACGGTCATCACATTGCCACCAACGATCCAAGCTTGCACTCCTTGCACTCACCCTCACCCTCCTGTCCCGAAGCCTCCACATCAAGGTGGTGGTGGTGGTGGCGGCGGTGGTGGAGGCGGTGGCGGTGGAGGTGGAGGCGGTGGCGGTGGAGGGGGTGGAGGTGGAGGCGGCAATCCACCAC 231-330-m0342 532
...(((((.(.((((((.((((((((..(((.((((((((.((((((.((((((((((.............((((.....))))....((..((((((.((((((((..(((.((((......)))).)))..))).))))).)).))))..)).))))))))))..))))...)).)))))))).)))..)))))))).)))))).).))))).....
********************TTCATTTTCTTGATCGCCACG********************************************************************************************************************************************************************************** 231-330-m0342-5p 285
**********************************************************************************************************************************************************************************TGGCGGTGGAGGGGGTGGAGG******************** 231-330-m0342-3p 226
--------------------TTCATTTTCTTGATCGCCACG---------------------------------------------------------------------------------------------------------------------------------------------------------------------------------- t0006458 267
--------------------TTCATTTTCTTGATCGCCACGG--------------------------------------------------------------------------------------------------------------------------------------------------------------------------------- t2426561 1
--------------------TTCATTTTCTTGATCGCCACGGT-------------------------------------------------------------------------------------------------------------------------------------------------------------------------------- t2007432 1
---------------------TCATTTTCTTGATCGCCACG---------------------------------------------------------------------------------------------------------------------------------------------------------------------------------- t1399659 2
---------------------TCATTTTCTTGATCGCCACGG--------------------------------------------------------------------------------------------------------------------------------------------------------------------------------- t0314221 6
---------------------TCATTTTCTTGATCGCCACGGT-------------------------------------------------------------------------------------------------------------------------------------------------------------------------------- t0223523 8
------------------------------------------------------------------------------------------------------------------------------------GTGGTGGCGGCGGTGGTGGAGGCGG-------------------------------------------------------------- t5669968 1
--------------------------------------------------------------------------------------------------------------------------------------------------GGTGGAGGCGGTGGCGGTGGA---------------------------------------------------- t2819725 1
---------------------------------------------------------------------------------------------------------------------------------------------------GTGGAGGCGGTGGCGGTGGAGGTGG----------------------------------------------- t2615783 1
--------------------------------------------------------------------------------------------------------------------------------------------------------GGCGGTGGCGGTGGAGGTGGA---------------------------------------------- t2289484 1
---------------------------------------------------------------------------------------------------------------------------------------------------------GCGGTGGCGGTGGAGGTGGAGGCGG----------------------------------------- t0222130 8
----------------------------------------------------------------------------------------------------------------------------------------------------------CGGTGGCGGTGGAGGTGGAGGCGG----------------------------------------- t3309406 1
-------------------------------------------------------------------------------------------------------------------------------------------------------------------TGGAGGTGGAGGCGGTGGCGGTG--------------------------------- t2164082 1
-----------------------------------------------------------------------------------------------------------------------------------------------------------------------GGTGGAGGCGGTGGCGGTGGA------------------------------- t2819725 1
------------------------------------------------------------------------------------------------------------------------------------------------------------------------------GCGGTGGCGGTGGAGGGGGTGG----------------------- t4328389 1
-------------------------------------------------------------------------------------------------------------------------------------------------------------------------------CGGTGGCGGTGGAGGGGGTGG----------------------- t3859209 1
--------------------------------------------------------------------------------------------------------------------------------------------------------------------------------GGTGGCGGTGGAGGGGGTGGAG--------------------- t6439100 1
---------------------------------------------------------------------------------------------------------------------------------------------------------------------------------GTGGCGGTGGAGGGGGTGGAG--------------------- t6986559 1
----------------------------------------------------------------------------------------------------------------------------------------------------------------------------------TGGCGGTGGAGGGGGTGGAGG-------------------- t0008309 212
------------------------------------------------------------------------------------------------------------------------------------------------------------------------------------GCGGTGGAGGGGGTGGAGG-------------------- t0208695 9
-------------------------------------------------------------------------------------------------------------------------------------------------------------------------------------CGGTGGAGGGGGTGGAGG-------------------- t3870150 1
-------------------------------------------------------------------------------------------------------------------------------------------------------------------------------------CGGTGGAGGGGGTGGAGGTGG----------------- t3981683 1
--------------------------------------------------------------------------------------------------------------------------------------------------------------------------------------GGTGGAGGGGGTGGAGGTGGA---------------- t6884391 1
----------------------------------------------------------------------------------------------------------------------------------------------------------------------------------------TGGAGGGGGTGGAGGTGGAGG-------------- t6982656 1
-------------------------------------------------------------------------------------------------------------------------------------------------------------------------------------------AGGGGGTGGAGGTGGAGGCG------------ t6508792 1
--------------------------------------------------------------------------------------------------------------------------------------------------------------------------------------------GGGGGTGGAGGTGGAGGCGG----------- t2071327 1
----------------------------------------------------------------------------------------------------------------------------------------------------------------------------------------------GGGTGGAGGTGGAGGCGGCAA-------- t4055283 1
//
mireap-plant
novel_mir_21
231-330-m0351 A09:18247289:18247376:- 88(nt) -19.60(kcal/mol)
TAAAAACTTTTTTTTTAAAAGTAAAAGTTATTTATTGGTTCGACCGGTGGTTCAGCCGGTATCGGGTTCTGGGTTTTACTAGGTTTTT 231-330-m0351 19
.((((((((..........(((((((.(((...(((.(....((((((......))))))..).)))..))).)))))))))))))))
***********************AAAGTTATTTATTGGTTCGACCGGTG*************************************** 231-330-m0351-5p 1
*******************************************************CCGGTATCGGGTTCTGGGTTTTA********** 231-330-m0351-3p 18
-----------------------AAAGTTATTTATTGGTTCGACCGG----------------------------------------- t3611865 1
-------------------------------------------------------CCGGTATCGGGTTCTGGGTT------------- t7389707 1
-------------------------------------------------------CCGGTATCGGGTTCTGGGTTTTA---------- t0106821 17
//
mireap-plant
novel_mir_288
231-330-m0355 A09:22238974:22239049:- 76(nt) -23.10(kcal/mol)
ATGATCGGTCTGCACCTTGTGTTCTCTCTCGGCCCGTACCTCACGAAAGGGAACACAGTAACGTCAGTACGAAGAG 231-330-m0355 17
....(((..(((.((.(((((((((((.(((............))).)))))))))))....)))))..)))....
************CACCTTGTGTTCTCTCTCGGC******************************************* 231-330-m0355-5p 1
*******************************************CGAAAGGGAACACAGTAACGTCA********** 231-330-m0355-3p 15
----------TGCACCTTGTGTTCTCTCTCGGCC------------------------------------------ t1757909 1
----------------------------TCGGCCCGTACCTCACGAAAGGGA------------------------ t6441886 1
-----------------------------------------CACGAAAGGGAACACAGTAACGTC----------- t0975512 2
------------------------------------------ACGAAAGGGAACACAGTAACGTCA---------- t0783304 3
-------------------------------------------CGAAAGGGAACACAGTAACGTCA---------- t0226037 8
---------------------------------------------AAAGGGAACACAGTAACGTCAGTA------- t1465837 2
//
mireap-plant
novel_mir_293
231-330-m0364 A09:28218760:28218885:- 126(nt) -72.00(kcal/mol)
TTCCATAGTAAGCATTCAAAATACAACAAAAACATCAATAAGTTCATAACAGTCCTGAAACAAACAAACATGACTGTTATGAACTTATTGATGTTTCTGTTGTATTTTGAATGCTTATTATGTAGT 231-330-m0364 89
...(((((((((((((((((((((((((.(((((((((((((((((((((((((.((...........)).))))))))))))))))))))))))).)))))))))))))))))))))))))....
********************ATACAACAAAAACATCAATAA************************************************************************************* 231-330-m0364-5p 30
*************************************************************************************TATTGATGTTTCTGTTGTATT******************** 231-330-m0364-3p 56
----ATAGTAAGCATTCAAAATACA----------------------------------------------------------------------------------------------------- t6426316 1
--------------------ATACAACAAAAACATCAATAA------------------------------------------------------------------------------------- t0097149 18
---------------------TACAACAAAAACATCAATAAG------------------------------------------------------------------------------------ t0151962 12
------------------------AACAAAAACATCAATAAGTTC--------------------------------------------------------------------------------- t2490254 1
----------------------------------------------------------------------------------ACTTATTGATGTTTCTGTTGT----------------------- t0136599 13
----------------------------------------------------------------------------------ACTTATTGATGTTTCTGTTGTA---------------------- t0671198 3
-----------------------------------------------------------------------------------CTTATTGATGTTTCTGTTGTA---------------------- t1355849 2
-------------------------------------------------------------------------------------TATTGATGTTTCTGTTGTATT-------------------- t0059910 30
-------------------------------------------------------------------------------------TATTGATGTTTCTGTTGTATTT------------------- t4814568 1
--------------------------------------------------------------------------------------ATTGATGTTTCTGTTGTATTT------------------- t0739106 3
---------------------------------------------------------------------------------------TTGATGTTTCTGTTGTATT-------------------- t2123834 1
---------------------------------------------------------------------------------------TTGATGTTTCTGTTGTATTTT------------------ t0612012 3
---------------------------------------------------------------------------------------------TTTCTGTTGTATTTTGAATGCT----------- t4641369 1
//
mireap-plant
novel_mir_294
231-330-m0365 A09:28271076:28271288:- 213(nt) -44.20(kcal/mol)
CACCCATAATTGTTAGCTTCTATGACTCTATGAACCATAAAAAATTTAGAATCAAAATCTTGGGGTTTTTTAGCTTATTGGGGAGAGAAAGTGAGAGATATGTTGTGTTTAGTTCACAAGAATGGAAAAAGAAGAAGGGTAAATCGATTTTGGGAGCATTAAGAGCTTCAAATTGGTTGTTCATGGTGGTTGTGGTATTGATATCAATGGCAA 231-330-m0365 125
...((((...((((((...(((..(((((((((.((((..................(((((..(.((((((..((.....))..)))))).)..)))))...(((((.......)))))..))))................((((((((...(((((.......))))).))))))))..)))))).)))..)))..))))))...))))...
************TTAGCTTCTATGACTCTATGAAC********************************************************************************************************************************************************************************** 231-330-m0365-5p 1
************************************************************************************************************************************************************************************TCATGGTGGTTGTGGTATTGATA********** 231-330-m0365-3p 122
--------------AGCTTCTATGACTCTATGAAC---------------------------------------------------------------------------------------------------------------------------------------------------------------------------------- t6967167 1
---------------------ATGACTCTATGAACCATAAAAAAT------------------------------------------------------------------------------------------------------------------------------------------------------------------------ t0961311 2
------------------------------------------------------------------------------------------------------------------------------------------------------------------------------------TCATGGTGGTTGTGGTATTGATA---------- t0016534 110
------------------------------------------------------------------------------------------------------------------------------------------------------------------------------------TCATGGTGGTTGTGGTATTGATAT--------- t0685931 3
-------------------------------------------------------------------------------------------------------------------------------------------------------------------------------------CATGGTGGTTGTGGTATTGATA---------- t5966039 1
--------------------------------------------------------------------------------------------------------------------------------------------------------------------------------------ATGGTGGTTGTGGTATTGATA---------- t0626068 3
--------------------------------------------------------------------------------------------------------------------------------------------------------------------------------------ATGGTGGTTGTGGTATTGATATCA------- t4610400 1
---------------------------------------------------------------------------------------------------------------------------------------------------------------------------------------TGGTGGTTGTGGTATTGATA---------- t5132210 1
---------------------------------------------------------------------------------------------------------------------------------------------------------------------------------------TGGTGGTTGTGGTATTGATAT--------- t5875311 1
---------------------------------------------------------------------------------------------------------------------------------------------------------------------------------------TGGTGGTTGTGGTATTGATATCAA------ t1024864 2
//
mireap-plant
novel_mir_91
231-330-m0370 A10:8466360:8466471:+ 112(nt) -53.80(kcal/mol)
AGAGAAGTAGCTGTAAAGCTCAGGAGGGATAGCGCCATGACTCATCACCATTACTATATGTCTTTGTATATGTAATGGCGCTATCCATCCTGAGTTCCATGGCTTCTTCTTG 231-330-m0370 47
.((((((.((((((..(((((((((.((((((((((.(((....)))..((((((((((......))))).))))))))))))))).)))))))))..)))))).)))))).
**********CTGTAAAGCTCAGGAGGGATA********************************************************************************* 231-330-m0370-5p 46
***********************************************************************************TCCATCCTGAGTTCCATGGCT******** 231-330-m0370-3p 1
--------AGCTGTAAAGCTCAGGAGGGA----------------------------------------------------------------------------------- t0307616 6
----------CTGTAAAGCTCAGGAGGGATA--------------------------------------------------------------------------------- t0045588 39
----------CTGTAAAGCTCAGGAGGGATAGCG------------------------------------------------------------------------------ t5901383 1
-----------------------------------------------------------------------------------TCCATCCTGAGTTCCATGGCT-------- t4250449 1
//
mireap-plant
novel_mir_90
231-330-m0371 A10:8936334:8936431:+ 98(nt) -50.40(kcal/mol)
AGTTGCAGATGCAGCATCATTAAGATTCACAAGAGATGTGCTTTCCTTTGTTTGGGCTCGTTTCGAATGGGAATCTTGATGATGCTGCATCAGCAAAT 231-330-m0371 799
..((((.(((((((((((((((((((((.((.((((((.((((..........)))).))))))...)).))))))))))))))))))))).))))..
**********GCAGCATCATTAAGATTCACA******************************************************************* 231-330-m0371-5p 790
-----CAGATGCAGCATCATTAAGAT------------------------------------------------------------------------ t4692302 1
-----CAGATGCAGCATCATTAAGATT----------------------------------------------------------------------- t5541215 1
------AGATGCAGCATCATTAAGATT----------------------------------------------------------------------- t0770988 3
--------ATGCAGCATCATTAAGATTCA--------------------------------------------------------------------- t2178063 1
---------TGCAGCATCATTAAGATTCAC-------------------------------------------------------------------- t1451713 2
----------GCAGCATCATTAAGATTC---------------------------------------------------------------------- t1641909 1
----------GCAGCATCATTAAGATTCA--------------------------------------------------------------------- t2369485 1
----------GCAGCATCATTAAGATTCAC-------------------------------------------------------------------- t0227823 8
----------GCAGCATCATTAAGATTCACA------------------------------------------------------------------- t0001773 772
----------GCAGCATCATTAAGATTCACAA------------------------------------------------------------------ t0945679 2
----------GCAGCATCATTAAGATTCACAAGA---------------------------------------------------------------- t1314387 2
-------------GCATCATTAAGATTCACA------------------------------------------------------------------- t1992496 1
--------------------------------------------CCTTTGTTTGGGCTCGTTTCG--------------------------------- t5865853 1
---------------------------------------------CTTTGTTTGGGCTCGTTTCGAAT------------------------------ t4292720 1
----------------------------------------------------------------GAATGGGAATCTTGATGATGCTGC---------- t6006231 1
--------------------------------------------------------------------------CTTGATGATGCTGCATCAGCA--- t2583306 1
//
mireap-plant
novel_mir_304
231-330-m0377 A10:4661614:4661729:- 116(nt) -49.30(kcal/mol)
AACGAGTGAAAGGGAAACTCAACATTGGCAAGGAAACTATAATCAGTGAGACAATATTATTGCTCACAAGATTGAAGTTGAGTCTTTGCCAAAGGAGGGTTGCCCTTTTACTGTTT 231-330-m0377 13
(((.((((((((((.(((((..(.((((((((((((((.(((((.(((((.((((...)))))))))..))))).))))...)))))))))).)..))))).))))))))))))).
**********AGGGAAACTCAACATTGGCAA************************************************************************************* 231-330-m0377-5p 11
***************************************************************************************GCCAAAGGAGGGTTGCCCTTT******** 231-330-m0377-3p 2
----------AGGGAAACTCAACATTGGCAA------------------------------------------------------------------------------------- t0182653 10
-----------GGGAAACTCAACATTGGCAA------------------------------------------------------------------------------------- t3846999 1
------------------------------------------------------------------------------------TTTGCCAAAGGAGGGTTGCCC----------- t0939479 2
//
mireap-plant
novel_mir_306
231-330-m0379 A10:4871737:4871940:- 204(nt) -58.84(kcal/mol)
CCGTGCTATTAAGGGCGGGTCAAAATCTAGTTAGTATTACAAAAAAATAATTAATATCAGCTCAACATAATTATCATGGTATATATATATATATAATATTAACTGGTGAAATTGGGAGAAATTTTAGTTGTTTACTACTCCCGTACCTTGAACTCTGTATTTTAATATTAACTAGATTTTGATCCGCGCTTATAAAATGCAGAA 231-330-m0379 44
...(((...((((.(((((((((((((((((((((((((.............((((.(((.((((.....((((((((((((((((....)))).))))))..))))))....(((((......((((.....))))))))).....))))...))))))).))))))))))))))))))))))))).))))......)))...
**********AAGGGCGGGTCAAAATCTAGTTA*************************************************************************************************************************************************************************** 231-330-m0379-5p 16
**************************************************************************************************************************************************************************ACTAGATTTTGATCCGCGCTTAT*********** 231-330-m0379-3p 28
----------AAGGGCGGGTCAAAATCTA------------------------------------------------------------------------------------------------------------------------------------------------------------------------------- t2233138 1
----------AAGGGCGGGTCAAAATCTAGT----------------------------------------------------------------------------------------------------------------------------------------------------------------------------- t1284129 2
----------AAGGGCGGGTCAAAATCTAGTT---------------------------------------------------------------------------------------------------------------------------------------------------------------------------- t6771457 1
----------AAGGGCGGGTCAAAATCTAGTTA--------------------------------------------------------------------------------------------------------------------------------------------------------------------------- t0300247 6
----------AAGGGCGGGTCAAAATCTAGTTAG-------------------------------------------------------------------------------------------------------------------------------------------------------------------------- t2115178 1
-----------AGGGCGGGTCAAAATCTA------------------------------------------------------------------------------------------------------------------------------------------------------------------------------- t5650885 1
-----------AGGGCGGGTCAAAATCTAGT----------------------------------------------------------------------------------------------------------------------------------------------------------------------------- t2763943 1
-----------AGGGCGGGTCAAAATCTAGTT---------------------------------------------------------------------------------------------------------------------------------------------------------------------------- t5918246 1
-----------AGGGCGGGTCAAAATCTAGTTAGT------------------------------------------------------------------------------------------------------------------------------------------------------------------------- t1080674 2
------------------------------------------------------------------------------------------------------------------------------------------------------------------------TAACTAGATTTTGATCCGCGCTT------------- t2771063 1
-------------------------------------------------------------------------------------------------------------------------------------------------------------------------AACTAGATTTTGATCCGCGCTTA------------ t0066020 27
//
mireap-plant
novel_mir_170
231-330-m0385 A10:13490603:13490704:- 102(nt) -48.80(kcal/mol)
TTACTATATAATATAGTGAAATATAGAGTATTCTTGTTTTTCACTCTATATTTGGAGTAAAAAAAACAAGATTACTCTATATTTCACTATATTATAGAATAA 231-330-m0385 29
......((((((((((((((((((((((((.((((((((((.((((((....))))))...)))))))))).))))))))))))))))))))))))......
************ATAGTGAAATATAGAGTATTC********************************************************************* 231-330-m0385-5p 2
***********************************************************************TTACTCTATATTTCACTATAT********** 231-330-m0385-3p 26
------------ATAGTGAAATATAGAGTAT----------------------------------------------------------------------- t2087429 1
---------------GTGAAATATAGAGTATTCTTGTT---------------------------------------------------------------- t2587085 1
--------------------------------------------------------------------AGATTACTCTATATTTCACTA------------- t4158262 1
-----------------------------------------------------------------------TTACTCTATATTTCACTATAT---------- t0127947 14
-----------------------------------------------------------------------TTACTCTATATTTCACTATATT--------- t0212596 9
-----------------------------------------------------------------------TTACTCTATATTTCACTATATTAT------- t1187008 2
------------------------------------------------------------------------------ATATTTCACTATATTATAGAATAA t3362315 1
//
mireap-plant
novel_mir_129
231-330-m0390 Scaffold000100:726957:727039:- 83(nt) -25.10(kcal/mol)
AACCTATGCGTTGACCAGACGACTTATATTTTAGTCATCTGGAAGACTTAGATTGAAGTCGTCCGCGTTGACCTAAATGGACG 231-330-m0390 21
...((((..((..(((.((((((((..((((.((((........)))).))))..)))))))).).))..))....))))...
**********TTGACCAGACGACTTATATTTTA************************************************** 231-330-m0390-5p 19
*************************************************AGATTGAAGTCGTCCGCGTTGACC********** 231-330-m0390-3p 1
--------CGTTGACCAGACGACTTATATTTTA-------------------------------------------------- t3793391 1
---------GTTGACCAGACGACTTATATTTTA-------------------------------------------------- t4715007 1
----------TTGACCAGACGACTTATATTTTA-------------------------------------------------- t0169667 11
----------TTGACCAGACGACTTATATTTTAG------------------------------------------------- t0371360 5
-----------TGACCAGACGACTTATATTTTAG------------------------------------------------- t5230969 1
--------------------------------------CTGGAAGACTTAGATTGAAGTCGT--------------------- t6622927 1
-------------------------------------------------AGATTGAAGTCGTCCGCGTT-------------- t1809717 1
//
mireap-plant
novel_mir_314
231-330-m0393 Scaffold000111:491497:491599:- 103(nt) -61.10(kcal/mol)
GGGTAAACTCTGAACCCTTGAATAAATCATAAACTCTAGGGTTTAATTTTAAATATTTTTGATTTAGAGTTTATGATTTATTCAAGGGTTCAGGGTTTATCCA 231-330-m0393 127
((((((((((((((((((((((((((((((((((((((((....(((.......))).....)))))))))))))))))))))))))))))))))))))))).
**********TGAACCCTTGAATAAATCATA************************************************************************ 231-330-m0393-5p 122
*************************************************************************TGATTTATTCAAGGGTTCAGG********* 231-330-m0393-3p 2
-GGTAAACTCTGAACCCTTGAAT-------------------------------------------------------------------------------- t2230728 1
-------CTCTGAACCCTTGAATAAATC--------------------------------------------------------------------------- t1148033 2
-------CTCTGAACCCTTGAATAAATCAT------------------------------------------------------------------------- t2383903 1
-------CTCTGAACCCTTGAATAAATCATA------------------------------------------------------------------------ t1508377 2
----------TGAACCCTTGAATAAATC--------------------------------------------------------------------------- t3825753 1
----------TGAACCCTTGAATAAATCATA------------------------------------------------------------------------ t0016014 114
----------TGAACCCTTGAATAAATCATAA----------------------------------------------------------------------- t6485950 1
-----------GAACCCTTGAATAAATCATAA----------------------------------------------------------------------- t5511085 1
---------------------ATAAATCATAAACTCTAGGG-------------------------------------------------------------- t4366519 1
-------------------------ATCATAAACTCTAGGGTTTAATT------------------------------------------------------- t4729694 1
-------------------------------------------------------------------------TGATTTATTCAAGGGTTCAGG--------- t1430844 2
//
mireap-plant
novel_mir_129
231-330-m0394 Scaffold000123:326902:326982:- 81(nt) -24.20(kcal/mol)
AACCTCTGCGTTGACCAGACGACTTATATTTTAGTCGTCTTGAAGACTTTGATTGAAGTCGTCCGCGTCGATCTTTAATAA 231-330-m0394 20
.........(((((((.((((((((..(((..((((........))))..)))..)))))))).).)))))).........
**********TTGACCAGACGACTTATATTTTA************************************************ 231-330-m0394-5p 19
*************************************************TGATTGAAGTCGTCCGCGTCGATC******** 231-330-m0394-3p 1
--------CGTTGACCAGACGACTTATATTTTA------------------------------------------------ t3793391 1
---------GTTGACCAGACGACTTATATTTTA------------------------------------------------ t4715007 1
----------TTGACCAGACGACTTATATTTTA------------------------------------------------ t0169667 11
----------TTGACCAGACGACTTATATTTTAG----------------------------------------------- t0371360 5
-----------TGACCAGACGACTTATATTTTAG----------------------------------------------- t5230969 1
---------------------------------------------------ATTGAAGTCGTCCGCGTC------------ t2957399 1
//
mireap-plant
novel_mir_316
231-330-m0395 Scaffold000140:245789:245881:+ 93(nt) -20.40(kcal/mol)
TTTAGTTAGTTTTGAAATATGACACCGGTTTAGTGTTTTTAGATGATGTTGGTTTAGTTTAAGTAGACCGGTTGTATTATCTAAGTAGCGTTT 231-330-m0395 12
....((((.((..((((((((..(((((((((.(....((((((.......))))))....).))))))))))))))).)).)).))))....
************TGAAATATGACACCGGTTTAGTGTT******************************************************** 231-330-m0395-5p 1
************************************************************AAGTAGACCGGTTGTATTATCTA********** 231-330-m0395-3p 10
---------TTTTGAAATATGACACCGGTTTAG------------------------------------------------------------ t2573439 1
----------------------------------------AGATGATGTTGGTTTAGTTTAAGT----------------------------- t5050038 1
------------------------------------------------------------AAGTAGACCGGTTGTATTA-------------- t6632639 1
------------------------------------------------------------AAGTAGACCGGTTGTATTATCTA---------- t0297423 6
------------------------------------------------------------AAGTAGACCGGTTGTATTATCTAA--------- t0820959 3
//
mireap-plant
novel_mir_318
231-330-m0397 Scaffold000141:497:594:+ 98(nt) -58.80(kcal/mol)
GGTCACTACGTAACGACCGAGCGGAACGGACGCTCGGTCGCTACATAGTGACCGAGCGGGACGGACGCTCGGTCGCTACATAGCGATCGAGCTTGGCT 231-330-m0397 44
((((.(((.(((.((((((((((...((..((((((((((((....))))))))))))...))..)))))))))).))).))).))))..........
********************GCGGAACGGACGCTCGGTCGCTA******************************************************* 231-330-m0397-5p 6
*******************************************************GCGGGACGGACGCTCGGTCGCTA******************** 231-330-m0397-3p 38
--------------------GCGGAACGGACGCTCGGTCGCT-------------------------------------------------------- t2751106 1
--------------------GCGGAACGGACGCTCGGTCGCTA------------------------------------------------------- t0629491 3
--------------------GCGGAACGGACGCTCGGTCGCTAC------------------------------------------------------ t0835493 2
------------------------------------------------------AGCGGGACGGACGCTCGGTCGC---------------------- t7363207 1
------------------------------------------------------AGCGGGACGGACGCTCGGTCGCTA-------------------- t0246963 7
-------------------------------------------------------GCGGGACGGACGCTCGGTCGCT--------------------- t1577154 2
-------------------------------------------------------GCGGGACGGACGCTCGGTCGCTA-------------------- t0117316 15
-------------------------------------------------------GCGGGACGGACGCTCGGTCGCTAC------------------- t0278389 7
--------------------------------------------------------CGGGACGGACGCTCGGTCGCTA-------------------- t0437554 4
--------------------------------------------------------CGGGACGGACGCTCGGTCGCTACA------------------ t7264966 1
---------------------------------------------------------GGGACGGACGCTCGGTCGCTA-------------------- t2671890 1
//

novel_mir_348
Tyms-m0007 A01:23737368:23737536:+ 169(nt) -78.60(kcal/mol)
AGGTCTTGCATGAAGGAATAGAGAGTGGAATTGAGCCAAGGATGACTTGCCGGTTTATATACAATCGGTTCATGAACCATTGTTTTGGTCACATACTCAGCCCTTTGGTTGTGTCTGGCAAGTTGACCTTGGCTCTGTTTCGTTCTCTATTTCTCCATGTTAGATTCCA Tyms-m0007 583
.(((((.(((((.((((((((((((((((((.(((((((((.(((((((((((.......(((((.((((....)))))))))...........((.(((((....))))).))))))))))))).))))))))).)))))))))))))))))).))))).)))..)).
**********TGAAGGAATAGAGAGTGGAAT****************************************************************************************************************************************** Tyms-m0007-5p 552
******************************************************************************************************************************************TTCGTTCTCTATTTCTCCATG********** Tyms-m0007-3p 3
---------ATGAAGGAATAGAGAGTGGAA------------------------------------------------------------------------------------------------------------------------------------------- t5916558 1
----------TGAAGGAATAGAGAGTGGAA------------------------------------------------------------------------------------------------------------------------------------------- t0923096 2
----------TGAAGGAATAGAGAGTGGAAT------------------------------------------------------------------------------------------------------------------------------------------ t0002855 549
------------------------------------------------------------------------------------------------------------------CTGGCAAGTTGACCTTGGCTCTG-------------------------------- t5074381 1
------------------------------------------------------------------------------------------------------------------CTGGCAAGTTGACCTTGGCTCTGT------------------------------- t1120993 2
---------------------------------------------------------------------------------------------------------------------GCAAGTTGACCTTGGCTC---------------------------------- t6549877 1
---------------------------------------------------------------------------------------------------------------------GCAAGTTGACCTTGGCTCTGT------------------------------- t0074769 23
------------------------------------------------------------------------------------------------------------------------AGTTGACCTTGGCTCTGTTTC---------------------------- t3530646 1
------------------------------------------------------------------------------------------------------------------------------------------TTCGTTCTCTATTTCTCCATG---------- t0716751 3
//


mireap-plant
novel_mir_359
Tyms-m0029 A02:9821344:9821468:+ 125(nt) -46.20(kcal/mol)
CAAATCAGGTTACAATGCTGGAGCGTCGCACACCTCCCCATATTTGATGCGGCGTCTTTCTTGAAAGAGCTGGCACTGTAGATGGTGGGAAATGCCGCGACCCTCACGCATCGTAGTTTGATTCT Tyms-m0029 346
..(((((..((((.((((..(((.(((((.((..((((..((((((.((((((.(((((....)))))))).)))...))))))..))))..))..))))).)))..)))).))))..)))))..
**********TACAATGCTGGAGCGTCGCACA********************************************************************************************* Tyms-m0029-5p 321
**********************************************************************************************CCGCGACCCTCACGCATCGTAGT******** Tyms-m0029-3p 10
-AAATCAGGTTACAATGCTGGAGCG---------------------------------------------------------------------------------------------------- t2574541 1
--AATCAGGTTACAATGCTGGAGCGT--------------------------------------------------------------------------------------------------- t4982248 1
----TCAGGTTACAATGCTGGAGCG---------------------------------------------------------------------------------------------------- t0528105 3
-----CAGGTTACAATGCTGGAGCGTCGC------------------------------------------------------------------------------------------------ t0879844 2
------AGGTTACAATGCTGGAGCGTC-------------------------------------------------------------------------------------------------- t0418110 4
-------GGTTACAATGCTGGAGCGTCG------------------------------------------------------------------------------------------------- t0609833 3
---------TTACAATGCTGGAGCGTCGCA----------------------------------------------------------------------------------------------- t0088483 19
----------TACAATGCTGGAGCGTCGCAC---------------------------------------------------------------------------------------------- t0040786 44
----------TACAATGCTGGAGCGTCGCACA--------------------------------------------------------------------------------------------- t0014588 128
-----------ACAATGCTGGAGCGTCGCAC---------------------------------------------------------------------------------------------- t2281952 1
-----------ACAATGCTGGAGCGTCGCACA--------------------------------------------------------------------------------------------- t0023494 79
------------CAATGCTGGAGCGTCGCACA--------------------------------------------------------------------------------------------- t0771411 2
------------CAATGCTGGAGCGTCGCACACC------------------------------------------------------------------------------------------- t2975256 1
------------CAATGCTGGAGCGTCGCACACCT------------------------------------------------------------------------------------------ t4518351 1
-------------AATGCTGGAGCGTCGCACA--------------------------------------------------------------------------------------------- t0940607 2
-------------AATGCTGGAGCGTCGCACACC------------------------------------------------------------------------------------------- t0134046 13
-------------AATGCTGGAGCGTCGCACACCT------------------------------------------------------------------------------------------ t0082650 21
-------------AATGCTGGAGCGTCGCACACCTC----------------------------------------------------------------------------------------- t0241013 7
----------------------------------------------------------TCTTGAAAGAGCTGGCACTGT---------------------------------------------- t3470697 1
----------------------------------------------------------------------TGGCACTGTAGATGGTGGG------------------------------------ t6473387 1
----------------------------------------------------------------------TGGCACTGTAGATGGTGGGA----------------------------------- t5265526 1
-----------------------------------------------------------------------------------------------CGCGACCCTCACGCATCGTAGT-------- t0486358 4
-------------------------------------------------------------------------------------------------CGACCCTCACGCATCGTAGTT------- t0296755 6
--------------------------------------------------------------------------------------------------GACCCTCACGCATCGTAGTTT------ t5123673 1
//
mireap-plant
novel_mir_67
Tyms-m0049 A02:21789088:21789375:- 288(nt) -71.28(kcal/mol)
GTAACGGTTTCAGGCAGTCTCCTTGGCTATCTTGACATGCTTTTTTCTTCCATGTTATACCTTATTTCTTTGTATTTTTCGAGTCCAAATAATATTTTTTTCTATAAATTTACTACGAAAATCCCTTAAACAATCTCTAACAAAGTATGTTATTAGAAAACTACCACTTTTTGCATTTATTGCAAATGCATGTACGTGGTGAGTGTACGCATTGTTTAGAAGGAAATGTCAAAGATGAATAGAAGAATCATATTTGGTAGCCAAGGATGACTTGCCTATTTCTTTGAG Tyms-m0049 13
...........((((((((((((((((((((.(((((((...........))))))).............((.(((((((...((......(((((((((((((...((((((((((................(((.(((((.....)))))..)))..............(((((((.....)))))))....))))))))))............))))))))))))).......))...))))))))).....)))))))))))).))).)))))...........
************GGCAGTCTCCTTGGCTATC***************************************************************************************************************************************************************************************************************************************************************** Tyms-m0049-5p 8
*****************************************************************************************************************************************************************************************************************************************************************TAGCCAAGGATGACTTGCCTA********** Tyms-m0049-3p 5
------------GGCAGTCTCCTTGGCTATC----------------------------------------------------------------------------------------------------------------------------------------------------------------------------------------------------------------------------------------------------------------- t0206229 8
-----------------------------------------------------------------------------------------------------------------------------------------------------------------------------------------------------------------------------------------------------------------TAGCCAAGGATGACTTGCCTA---------- t0363576 5
//
mireap-plant
novel_mir_67
Tyms-m0050 A02:21789336:21789502:- 167(nt) -76.61(kcal/mol)
TCATGTTTAGTAGCCAAGGATGACTTGCCTGCTCTTTTTCACCTCCATGATTCAATTTTATGTAGGGTTTTGGATTACTATGCTTCTAAAGAGTATAGTAATTCAAAATCTTGTTGAATCTTTGTGGGTAACGGTTTCAGGCAGTCTCCTTGGCTATCTTGACATGC Tyms-m0050 16
.((((((.((((((((((((.((((.(((((..((.((..(((..((.((((((((.......((((((((((((((((((((((.....))))))))))))))))))))))))))))))..))..))))).))...))))))))))))))))))).)).)))))).
**********TAGCCAAGGATGACTTGCCTG**************************************************************************************************************************************** Tyms-m0050-5p 8
*******************************************************************************************************************************************GGCAGTCTCCTTGGCTATC********* Tyms-m0050-3p 8
----------TAGCCAAGGATGACTTGCCTG---------------------------------------------------------------------------------------------------------------------------------------- t0199701 8
-------------------------------------------------------------------------------------------------------------------------------------------GGCAGTCTCCTTGGCTATC--------- t0206229 8
//
mireap-plant
novel_mir_368
Tyms-m0053 A02:24667152:24667425:- 274(nt) -99.20(kcal/mol)
AATATTCGGCATATTGGTGAAGGCGGCAAATCGGATTTAAACGAAACGATTTTTCTCTCGAAAATCCTTTTCTAAAAGTCGGTCTAGGTCTAGGTGTTCAGACTTTAGCCTAATCAATAATTCCATATAAAACGTATAATTAAGGTCTAGCGATTTTTTGCTAGACCTTAATTAGAGGTTTCGGTTAAATGGTTACATAACAAAGCTCGAGAAAATTTGAAAATTGTTTTATTTATATCCGATTTGCCGCCTAGACAGGCACCAGCGCCCCGAC Tyms-m0053 14
.....((((....((((((.((((((((((((((((.((((..(((((((((((.((((((...................(((..((((((........))))))..)))............((((.((((((.(.(((((((((((((((((....))))))))))))))))).).)))....))).))))..............))))))......)))))))))))..)))).)))))))))))))))).......))))))....)))).
********************AGGCGGCAAATCGGATTTAAA***************************************************************************************************************************************************************************************************************************************** Tyms-m0053-5p 7
*****************************************************************************************************************************************************************************************************************************************TATATCCGATTTGCCGCCTAG******************** Tyms-m0053-3p 7
--------------------AGGCGGCAAATCGGATTTAAA----------------------------------------------------------------------------------------------------------------------------------------------------------------------------------------------------------------------------------------- t0246519 7
-----------------------------------------------------------------------------------------------------------------------------------------------------------------------------------------------------------------------------------------TATATCCGATTTGCCGCCTAG-------------------- t0250109 7
//
mireap-plant
novel_mir_74
Tyms-m0056 A03:8318139:8318298:+ 160(nt) -62.70(kcal/mol)
CTGGAAAAAAAGACAGAAACCATCAATAGCAACTAGTAACATTTTGATAATAAAAATTGAATGTTGACTGAAATAACTTAGGTACTTCAAAGAGAAGACATTCAATTCTTTTTACCAAACTGTTACCAGTTGCTATAGATGGTTTCTGCTTTTTTTTTTT Tyms-m0056 1407
..((((((((((.(((((((((((.(((((((((.((((((.((((.(((.((.(((((((((((..((((......))))...(((....)))..))))))))))).)).))).)))).)))))).))))))))).)))))))))))))))))))))..
************ACAGAAACCATCAATAGCAACT****************************************************************************************************************************** Tyms-m0056-5p 23
*********************************************************************************************************************************TTGCTATAGATGGTTTCTGCT********** Tyms-m0056-3p 1340
CTGGAAAAAAAGACAGAAACCAT----------------------------------------------------------------------------------------------------------------------------------------- t3107636 1
-TGGAAAAAAAGACAGAAACCAT----------------------------------------------------------------------------------------------------------------------------------------- t2796917 1
----AAAAAAAGACAGAAACCATCAATA------------------------------------------------------------------------------------------------------------------------------------ t5944120 1
-------AAAAGACAGAAACCATCAATA------------------------------------------------------------------------------------------------------------------------------------ t1082915 2
-------AAAAGACAGAAACCATCAATAGCA--------------------------------------------------------------------------------------------------------------------------------- t4481184 1
--------AAAGACAGAAACCATCAATAG----------------------------------------------------------------------------------------------------------------------------------- t4673186 1
----------AGACAGAAACCATCAATAGCA--------------------------------------------------------------------------------------------------------------------------------- t0314578 5
------------ACAGAAACCATCAATAGCAAC------------------------------------------------------------------------------------------------------------------------------- t3895648 1
-------------CAGAAACCATCAATAGCAACT------------------------------------------------------------------------------------------------------------------------------ t0617860 3
--------------AGAAACCATCAATAGCAACT------------------------------------------------------------------------------------------------------------------------------ t0610504 3
--------------AGAAACCATCAATAGCAACTA----------------------------------------------------------------------------------------------------------------------------- t0266476 6
---------------GAAACCATCAATAGCAACTAG---------------------------------------------------------------------------------------------------------------------------- t0357671 5
----------------AAACCATCAATAGCAACTAGTAAC------------------------------------------------------------------------------------------------------------------------ t4737600 1
------------------------AATAGCAACTAGTAACATTTT------------------------------------------------------------------------------------------------------------------- t1167232 2
----------------------------GCAACTAGTAACATTTTGATA--------------------------------------------------------------------------------------------------------------- t0542345 3
---------------------------------------------------------------------------------------------------------------TTACCAAACTGTTACCAGTTG---------------------------- t5547826 1
-----------------------------------------------------------------------------------------------------------------ACCAAACTGTTACCAGTTGCT-------------------------- t2574494 1
-----------------------------------------------------------------------------------------------------------------ACCAAACTGTTACCAGTTGCTATA----------------------- t3316137 1
------------------------------------------------------------------------------------------------------------------CCAAACTGTTACCAGTTGCTA------------------------- t0271325 6
---------------------------------------------------------------------------------------------------------------------AACTGTTACCAGTTGCTATAGA--------------------- t2549311 1
-----------------------------------------------------------------------------------------------------------------------CTGTTACCAGTTGCTATAGA--------------------- t2937109 1
--------------------------------------------------------------------------------------------------------------------------TTACCAGTTGCTATAGATGGT----------------- t0491849 4
--------------------------------------------------------------------------------------------------------------------------TTACCAGTTGCTATAGATGGTT---------------- t0483706 4
----------------------------------------------------------------------------------------------------------------------------ACCAGTTGCTATAGATGGTTTCTG------------ t5528085 1
-----------------------------------------------------------------------------------------------------------------------------CCAGTTGCTATAGATGGTTTC-------------- t6608111 1
-----------------------------------------------------------------------------------------------------------------------------CCAGTTGCTATAGATGGTTTCT------------- t0333056 5
------------------------------------------------------------------------------------------------------------------------------CAGTTGCTATAGATGGTTTCTG------------ t0524764 3
------------------------------------------------------------------------------------------------------------------------------CAGTTGCTATAGATGGTTTCTGCT---------- t2100933 1
-------------------------------------------------------------------------------------------------------------------------------AGTTGCTATAGATGGTTTCTG------------ t0009635 194
-------------------------------------------------------------------------------------------------------------------------------AGTTGCTATAGATGGTTTCTGC----------- t4388805 1
-------------------------------------------------------------------------------------------------------------------------------AGTTGCTATAGATGGTTTCTGCTTT-------- t1962490 1
--------------------------------------------------------------------------------------------------------------------------------GTTGCTATAGATGGTTTCTG------------ t1287644 2
---------------------------------------------------------------------------------------------------------------------------------TTGCTATAGATGGTTTCTG------------ t5980299 1
---------------------------------------------------------------------------------------------------------------------------------TTGCTATAGATGGTTTCTGC----------- t0212292 8
---------------------------------------------------------------------------------------------------------------------------------TTGCTATAGATGGTTTCTGCT---------- t0001170 1054
---------------------------------------------------------------------------------------------------------------------------------TTGCTATAGATGGTTTCTGCTT--------- t0050083 35
---------------------------------------------------------------------------------------------------------------------------------TTGCTATAGATGGTTTCTGCTTT-------- t0218002 8
---------------------------------------------------------------------------------------------------------------------------------TTGCTATAGATGGTTTCTGCTTTT------- t0094671 18
----------------------------------------------------------------------------------------------------------------------------------TGCTATAGATGGTTTCTGC----------- t0571015 3
----------------------------------------------------------------------------------------------------------------------------------TGCTATAGATGGTTTCTGCTT--------- t0195715 9
-----------------------------------------------------------------------------------------------------------------------------------GCTATAGATGGTTTCTGCTTT-------- t1252291 2
-------------------------------------------------------------------------------------------------------------------------------------TATAGATGGTTTCTGCTTTTT------ t6258728 1
-------------------------------------------------------------------------------------------------------------------------------------TATAGATGGTTTCTGCTTTTTT----- t1046485 2
---------------------------------------------------------------------------------------------------------------------------------------TAGATGGTTTCTGCTTTTTTT---- t0770175 2
//
mireap-plant
novel_mir_347
Tyms-m0057 A03:10199835:10199912:+ 78(nt) -19.50(kcal/mol)
AGCAGAAGCGTTTGGAAACGTAGAAGCGAATTTTTAAAAATATTTAGGAAGCGGATACGTTTTGGAAGCGTTTATATA Tyms-m0057 8
.....((((((((.((((((((...((...((((((((....))))))))))...)))))))).).))))))).....
**********TTTGGAAACGTAGAAGCGAATTT********************************************* Tyms-m0057-5p 5
*************************************************AGCGGATACGTTTTGGAAGCG******** Tyms-m0057-3p 2
----------TTTGGAAACGTAGAAGCGAAT----------------------------------------------- t5654279 1
----------TTTGGAAACGTAGAAGCGAATTT--------------------------------------------- t0446583 4
-----------------------------------AAAAATATTTAGGAAGCGGATACG------------------- t5933253 1
------------------------------------------------AAGCGGATACGTTTTGGAAGCGTT------ t4431804 1
-------------------------------------------------AGCGGATACGTTTTGGAAGCGTTT----- t4042905 1
//
mireap-plant
novel_mir_77
Tyms-m0058 A03:11604834:11604937:+ 104(nt) -57.20(kcal/mol)
GTTACTCAATAATAGAGTAAAATATAGAGTAATCTTGTTTTTTTACTCCAAATATAGAGCAAAAAAAATAAGATTACTCTATATTTTACTCTATTATTGAGTAA Tyms-m0058 10
.(((((((((((((((((((((((((((((((((((((((((((.(((........)))..)))))))))))))))))))))))))))))))))))))))))))
*************AGAGTAAAATATAGAGTAATC********************************************************************** Tyms-m0058-5p 1
*************************************************************************TTACTCTATATTTTACTCTAT********** Tyms-m0058-3p 9
-----------ATAGAGTAAAATATAGAGTAA------------------------------------------------------------------------ t5882739 1
------------------------------------------------------------------------ATTACTCTATATTTTACTCTATTA-------- t2679738 1
-------------------------------------------------------------------------TTACTCTATATTTTACTCTA----------- t3375500 1
-------------------------------------------------------------------------TTACTCTATATTTTACTCTAT---------- t0283195 6
--------------------------------------------------------------------------TACTCTATATTTTACTCTATT--------- t2798217 1
//
mireap-plant
novel_mir_78
Tyms-m0061 A03:13650384:13650502:+ 119(nt) -76.00(kcal/mol)
AGCAGGTTAAACATATTCAGAGCTGCCTCTGGTCTGAGCTATGAGCTATCTAATCAGTAGGGAATGAGAGAGCTCATAGCTCAGACCAGAGGCAGCTCTGAATATCTATCTAATCAGAG Tyms-m0061 56
....(((((...(((((((((((((((((((((((((((((((((((.(((..((......))...))).))))))))))))))))))))))))))))))))))).....)))))....
********************AGCTGCCTCTGGTCTGAGCTA****************************************************************************** Tyms-m0061-5p 48
******************************************************************************GCTCAGACCAGAGGCAGCTCT******************** Tyms-m0061-3p 7
----------------TCAGAGCTGCCTCTGGTCTGAGCT------------------------------------------------------------------------------- t3232275 1
------------------AGAGCTGCCTCTGGTCTGAGCT------------------------------------------------------------------------------- t0610723 3
--------------------AGCTGCCTCTGGTCTGAGCT------------------------------------------------------------------------------- t4165649 1
--------------------AGCTGCCTCTGGTCTGAGCTA------------------------------------------------------------------------------ t0040843 44
------------------------------------------------------------------------------GCTCAGACCAGAGGCAGCTCT-------------------- t0301470 6
-------------------------------------------------------------------------------CTCAGACCAGAGGCAGCTCT-------------------- t2182582 1
//
mireap-plant
novel_mir_375
Tyms-m0071 A03:28195017:28195125:+ 109(nt) -43.60(kcal/mol)
TTTTGGAATTAGGAGGAGTTGCTATTTGGAGAAGTCATAAAAAATCCAATGTTTGTAATACGTTAGGTTTCGTAAGCCTATCCATGTAGCAAGTCTTTCTAATTCCGAA Tyms-m0071 38
.((((((((((((((((.(((((((.((((..((.(.((..(((((.(((((.......))))).)))))..)).).)).)))).))))))).))))))))))))))))
*************AGGAGTTGCTATTTGGAGAAGT************************************************************************** Tyms-m0071-5p 32
******************************************************************************TATCCATGTAGCAAGTCTTTC********** Tyms-m0071-3p 5
-------ATTAGGAGGAGTTGCTATTT---------------------------------------------------------------------------------- t5301430 1
-------------AGGAGTTGCTATTTGGAGAAGTCA------------------------------------------------------------------------ t0462454 4
-------------AGGAGTTGCTATTTGGAGAAGTCAT----------------------------------------------------------------------- t0062819 28
------------------------------------------------------------------------------TATCCATGTAGCAAGTCTTTC---------- t0311837 5
//
mireap-plant
novel_mir_376
Tyms-m0074 A03:1128996:1129101:- 106(nt) -73.60(kcal/mol)
ATACCGACGAACGAAGTCGTCGGAAAATACCGACGGAGAAGGTTCCTCGGAAAATTCCGACGAACCATAGTCCGTCGGTATTTTCCGAGGACTCGGTTCGTCGGTA Tyms-m0074 87
.(((((((((((..((((.((((((((((((((((((.(.(((((.(((((....))))).))))).)..)))))))))))))))))).))))..)))))))))))
*************AAGTCGTCGGAAAATACCGACG*********************************************************************** Tyms-m0074-5p 1
**************************************************************************TCGGTATTTTCCGAGGACTCGG********** Tyms-m0074-3p 84
----------ACGAAGTCGTCGGAAAATACC--------------------------------------------------------------------------- t6370339 1
--------------------CGGAAAATACCGACGGAGAAGGTT-------------------------------------------------------------- t1778926 1
--------------------------------------------------------------------------TCGGTATTTTCCGAGGACTCG----------- t0604236 3
--------------------------------------------------------------------------TCGGTATTTTCCGAGGACTCGG---------- t0025323 73
--------------------------------------------------------------------------TCGGTATTTTCCGAGGACTCGGTT-------- t0611728 3
---------------------------------------------------------------------------CGGTATTTTCCGAGGACTCGGTT-------- t5115618 1
---------------------------------------------------------------------------CGGTATTTTCCGAGGACTCGGTTC------- t0495787 4
--------------------------------------------------------------------------------------GAGGACTCGGTTCGTCGGTA t5268397 1
//
mireap-plant
novel_mir_376
Tyms-m0075 A03:1760750:1760855:- 106(nt) -73.60(kcal/mol)
ATACCGACGAACGAAGTCGTCGGAAAATACCGACGGAGAAGGTTCCTCGGAAAATTCCGACGAACCATAGTCCGTCGGTATTTTCCGAGGACTCGGTTCGTCGGTA Tyms-m0075 87
.(((((((((((..((((.((((((((((((((((((.(.(((((.(((((....))))).))))).)..)))))))))))))))))).))))..)))))))))))
*************AAGTCGTCGGAAAATACCGACG*********************************************************************** Tyms-m0075-5p 1
**************************************************************************TCGGTATTTTCCGAGGACTCGG********** Tyms-m0075-3p 84
----------ACGAAGTCGTCGGAAAATACC--------------------------------------------------------------------------- t6370339 1
--------------------CGGAAAATACCGACGGAGAAGGTT-------------------------------------------------------------- t1778926 1
--------------------------------------------------------------------------TCGGTATTTTCCGAGGACTCG----------- t0604236 3
--------------------------------------------------------------------------TCGGTATTTTCCGAGGACTCGG---------- t0025323 73
--------------------------------------------------------------------------TCGGTATTTTCCGAGGACTCGGTT-------- t0611728 3
---------------------------------------------------------------------------CGGTATTTTCCGAGGACTCGGTT-------- t5115618 1
---------------------------------------------------------------------------CGGTATTTTCCGAGGACTCGGTTC------- t0495787 4
--------------------------------------------------------------------------------------GAGGACTCGGTTCGTCGGTA t5268397 1
//
mireap-plant
novel_mir_91
Tyms-m0078 A03:4957447:4957562:- 116(nt) -54.07(kcal/mol)
GTTGAGAAGTAGCTGTAAAGCTCAGGAGGGATAGCGCCATGTCTCACCGGTACTATAAAATGTTTGTATATCTATATTGGCGCTATCCATCCTGAGTTCTATGGCTTCTTCTTGCT Tyms-m0078 13
...((((((.(((((((.(((((((((.(((((((((((..........((((............))))........))))))))))).))))))))).))))))).))))))...
************CTGTAAAGCTCAGGAGGGATA*********************************************************************************** Tyms-m0078-5p 8
*************************************************************************************TCCATCCTGAGTTCTATGGCT********** Tyms-m0078-3p 5
----------AGCTGTAAAGCTCAGGAGGGA------------------------------------------------------------------------------------- t1010149 2
------------CTGTAAAGCTCAGGAGGGATA----------------------------------------------------------------------------------- t0271950 6
-------------------------------------------------------------------------------------TCCATCCTGAGTTCTATGGCT---------- t0338781 5
//
mireap-plant
novel_mir_376
Tyms-m0079 A03:6282094:6282199:- 106(nt) -73.60(kcal/mol)
ATACCGACGAACGAAGTCGTCGGAAAATACCGACGGAGAAGGTTCCTCGGAAAATTCCGACGAACCATAGTCCGTCGGTATTTTCCGAGGACTCGGTTCGTCGGTA Tyms-m0079 87
.(((((((((((..((((.((((((((((((((((((.(.(((((.(((((....))))).))))).)..)))))))))))))))))).))))..)))))))))))
*************AAGTCGTCGGAAAATACCGACG*********************************************************************** Tyms-m0079-5p 1
**************************************************************************TCGGTATTTTCCGAGGACTCGG********** Tyms-m0079-3p 84
----------ACGAAGTCGTCGGAAAATACC--------------------------------------------------------------------------- t6370339 1
--------------------CGGAAAATACCGACGGAGAAGGTT-------------------------------------------------------------- t1778926 1
--------------------------------------------------------------------------TCGGTATTTTCCGAGGACTCG----------- t0604236 3
--------------------------------------------------------------------------TCGGTATTTTCCGAGGACTCGG---------- t0025323 73
--------------------------------------------------------------------------TCGGTATTTTCCGAGGACTCGGTT-------- t0611728 3
---------------------------------------------------------------------------CGGTATTTTCCGAGGACTCGGTT-------- t5115618 1
---------------------------------------------------------------------------CGGTATTTTCCGAGGACTCGGTTC------- t0495787 4
--------------------------------------------------------------------------------------GAGGACTCGGTTCGTCGGTA t5268397 1
//
mireap-plant
novel_mir_93
Tyms-m0082 A03:8012846:8012968:- 123(nt) -50.50(kcal/mol)
CAATGTATGGCTGTATTACTGGGCGAATACTCTTATGGCAGATGATTTTGGCATTGCTTGAGATGCAAGCAAAATGTTTCTCTGCCAAAGGAGATTTGCCCCGCAATTCATCCCATGCAAACA Tyms-m0082 66
...(((((((.((.(((.(.((((((((.(((((.(((((((.((....(((((((((((.....))))))..)))))))))))))).))))))))))))).).))).))..)))))))....
********************GGGCGAATACTCTTATGGCAGA********************************************************************************* Tyms-m0082-5p 59
**********************************************************************************TGCCAAAGGAGATTTGCCCCG******************** Tyms-m0082-3p 7
-------------------TGGGCGAATACTCTTATGGCAGA--------------------------------------------------------------------------------- t2502913 1
--------------------GGGCGAATACTCTTATGGCAGA--------------------------------------------------------------------------------- t0031556 58
----------------------------------------------------------------------------------TGCCAAAGGAGATTTGCCCCG-------------------- t0304980 6
-----------------------------------------------------------------------------------GCCAAAGGAGATTTGCCCCG-------------------- t5968392 1
//
mireap-plant
novel_mir_78
Tyms-m0086 A03:13650382:13650500:- 119(nt) -74.70(kcal/mol)
CTGATTAGATAGATATTCAGAGCTGCCTCTGGTCTGAGCTATGAGCTCTCTCATTCCCTACTGATTAGATAGCTCATAGCTCAGACCAGAGGCAGCTCTGAATATGTTTAACCTGCTTT Tyms-m0086 56
....((((((..(((((((((((((((((((((((((((((((((((.(((.(((.......))).))).)))))))))))))))))))))))))))))))))))))))))........
********************AGCTGCCTCTGGTCTGAGCTA****************************************************************************** Tyms-m0086-5p 48
******************************************************************************GCTCAGACCAGAGGCAGCTCT******************** Tyms-m0086-3p 7
----------------TCAGAGCTGCCTCTGGTCTGAGCT------------------------------------------------------------------------------- t3232275 1
------------------AGAGCTGCCTCTGGTCTGAGCT------------------------------------------------------------------------------- t0610723 3
--------------------AGCTGCCTCTGGTCTGAGCT------------------------------------------------------------------------------- t4165649 1
--------------------AGCTGCCTCTGGTCTGAGCTA------------------------------------------------------------------------------ t0040843 44
------------------------------------------------------------------------------GCTCAGACCAGAGGCAGCTCT-------------------- t0301470 6
-------------------------------------------------------------------------------CTCAGACCAGAGGCAGCTCT-------------------- t2182582 1
//

mireap-plant
novel_mir_384
Tyms-m0093 A03:26392614:26392696:- 83(nt) -33.00(kcal/mol)
GTGTTGGCTAGGTGAGGAGGAGATAAGGTGCATTGGACTCGCGTGGCGTTTCAGCACTTGCTGGTCGTCACGTGGCACAGCTT Tyms-m0093 9
..((((((((.((((.((..((...((((((..((((..(((...))).)))))))))).))..)).)))).)))).))))..
***********GTGAGGAGGAGATAAGGTGCATTGG*********************************************** Tyms-m0093-5p 1
****************************************************AGCACTTGCTGGTCGTCACGT********** Tyms-m0093-3p 7
---------AGGTGAGGAGGAGATAAGGTGC---------------------------------------------------- t6509682 1
-----------------AGGAGATAAGGTGCATTGGACT-------------------------------------------- t6152930 1
--------------------------------------------------TCAGCACTTGCTGGTCGTCACG----------- t5515800 1
----------------------------------------------------AGCACTTGCTGGTCGTCACGT---------- t0426118 4
----------------------------------------------------AGCACTTGCTGGTCGTCACGTG--------- t0915941 2
//
mireap-plant
novel_mir_385
Tyms-m0095 A03:27731670:27731759:- 90(nt) -43.80(kcal/mol)
TTGATAAATGAGTTATCATTGGTCTTGTGTCAAGATATACATTGTTCCGGTATATCTCGACACAGGAACAATACTAACTCATTTATCAAT Tyms-m0095 2662
(((((((((((((((..((((.(((((((((.((((((((.........)))))))).))))))))).))))..))))))))))))))).
**********AGTTATCATTGGTCTTGTGTC*********************************************************** Tyms-m0095-5p 35
************************************************************CACAGGAACAATACTAACTCA********* Tyms-m0095-3p 2545
--------TGAGTTATCATTGGTCTTGTG------------------------------------------------------------- t0369409 5
--------TGAGTTATCATTGGTCTTGTGTCA---------------------------------------------------------- t0382464 4
----------AGTTATCATTGGTCTTGTGTC----------------------------------------------------------- t0068249 25
----------AGTTATCATTGGTCTTGTGTCAAG-------------------------------------------------------- t1565602 1
-----------------------------------------------------------ACACAGGAACAATACTAAC------------ t2922773 1
-----------------------------------------------------------ACACAGGAACAATACTAACTC---------- t0016875 111
-----------------------------------------------------------ACACAGGAACAATACTAACTCA--------- t0252475 7
-----------------------------------------------------------ACACAGGAACAATACTAACTCAT-------- t0078845 22
-----------------------------------------------------------ACACAGGAACAATACTAACTCATT------- t0000298 2364
------------------------------------------------------------CACAGGAACAATACTAACTCA--------- t0152777 11
-------------------------------------------------------------ACAGGAACAATACTAACTCAT-------- t0263482 6
---------------------------------------------------------------AGGAACAATACTAACTCATTTATC--- t0074516 23
------------------------------------------------------------------AACAATACTAACTCATTTAT---- t4239845 1
------------------------------------------------------------------AACAATACTAACTCATTTATC--- t0023179 80
------------------------------------------------------------------AACAATACTAACTCATTTATCAAT t1630719 1
//
mireap-plant
novel_mir_389
Tyms-m0105 A04:2524832:2524939:+ 108(nt) -22.60(kcal/mol)
TGGTTTTAAAATTAATGAATGTGACAAATGCATATACTACAAAACTACTAAAAATGTGTATGTTTTGCTATGTCTATATGTAGATGATATGCTCATTATTGGAAGCAA Tyms-m0105 12
..(((((.....((((((..(((.((..((((((((((((((((((((.........))).)))))).)).))..)))))))..)).)))..))))))...)))))..
**************ATGAATGTGACAAATGCATATAC*********************************************************************** Tyms-m0105-5p 1
***************************************************************************ATATGTAGATGATATGCTCATTA********** Tyms-m0105-3p 10
-----------------AATGTGACAAATGCATATACTACA------------------------------------------------------------------- t1918269 1
------------------------------------------------------------------GCTATGTCTATATGTAGATGATAT------------------ t6349527 1
--------------------------------------------------------------------------TATATGTAGATGATATGCTCAT------------ t0821558 2
---------------------------------------------------------------------------ATATGTAGATGATATGCTCATT----------- t4739254 1
---------------------------------------------------------------------------ATATGTAGATGATATGCTCATTA---------- t0673940 3
---------------------------------------------------------------------------ATATGTAGATGATATGCTCATTAT--------- t1288669 2
-----------------------------------------------------------------------------ATGTAGATGATATGCTCATTAT--------- t3925344 1
-----------------------------------------------------------------------------ATGTAGATGATATGCTCATTATTG------- t3233890 1
//
mireap-plant
novel_mir_394
Tyms-m0113 A04:18355660:18355819:+ 160(nt) -62.60(kcal/mol)
AAAAAATTAAGAGATCAAAGCCAGTAGTTCGTTAGGTTTGACCCAAATCTGGTCCTGATTGTTCTTGATCTTGTGTCTGTGTGAATGAAATATGACGTAGCCAGGACCGGATTTTGGTCAAGCCCAATGATATACTGATCTTGATCTCTAAAATTTTGGA Tyms-m0113 58
..((((((.(((((((((...(((((..(((((.(((((((((.((((((((((((((((......))))....(((.((((.......)))))))......)))))))))))).))))))))).)))))..)))))...)))))))))..))))))...
********************CCAGTAGTTCGTTAGGTTTGAC********************************************************************************************************************** Tyms-m0113-5p 48
**********************************************************************************************************************CAAGCCCAATGATATACTGATC******************** Tyms-m0113-3p 9
------------------AGCCAGTAGTTCGTTAGGTTTGAC---------------------------------------------------------------------------------------------------------------------- t6482549 1
--------------------CCAGTAGTTCGTTAGGTTTGA----------------------------------------------------------------------------------------------------------------------- t0481081 4
--------------------CCAGTAGTTCGTTAGGTTTGAC---------------------------------------------------------------------------------------------------------------------- t0041575 43
---------------------------------------------------------------------------------------------------------ACCGGATTTTGGTCAAGCCCAATG------------------------------- t3774608 1
----------------------------------------------------------------------------------------------------------------------CAAGCCCAATGATATACTGATC-------------------- t0182896 9
//

mireap-plant
novel_mir_137
Tyms-m0128 A04:15197053:15197175:- 123(nt) -52.40(kcal/mol)
CAATGTATAGCTGGATTACTGGGCGAATACTCCTATGGCAGATGGTTTTGGCATTGCTTGAGTTGCAAGCAAAATGCTTCTCTGCCAAAGGAGATTTGCCCCGCAATTCATCCCATGCAAAAC Tyms-m0128 24
...(((((.(.((((((.(.((((((((.(((((.(((((((.((....(((((((((((.....))))))..)))))))))))))).))))))))))))).).)))))).)..)))))....
********************GGGCGAATACTCCTATGGCAGA********************************************************************************* Tyms-m0128-5p 17
**********************************************************************************TGCCAAAGGAGATTTGCCCCG******************** Tyms-m0128-3p 7
--------------------GGGCGAATACTCCTATGGCAG---------------------------------------------------------------------------------- t2361021 1
--------------------GGGCGAATACTCCTATGGCAGA--------------------------------------------------------------------------------- t0103061 16
----------------------------------------------------------------------------------TGCCAAAGGAGATTTGCCCCG-------------------- t0304980 6
-----------------------------------------------------------------------------------GCCAAAGGAGATTTGCCCCG-------------------- t5968392 1
//
mireap-plant
novel_mir_168
Tyms-m0149 A05:23110643:23110766:- 124(nt) -57.50(kcal/mol)
ATTGGTGAGGACCGGGTAATCGGCATCCTGAGGTTTAAAGTTTAATTGCATAGCTAGGCATATATATGTGTGAGTCAGCGTAACTTTTAATCCTCGGGATGCGGATTACCTTCTCCTTACTTAC Tyms-m0149 20
...((((((((..((((((((.(((((((((((...((((((....(((...(((..(((((....))))).)))..))).))))))....))))))))))).))))))))..))))))))...
**********ACCGGGTAATCGGCATCCTGA********************************************************************************************* Tyms-m0149-5p 19
***********************************************************************************************GGGATGCGGATTACCTTCTCC******** Tyms-m0149-3p 1
----------ACCGGGTAATCGGCATCCTGA--------------------------------------------------------------------------------------------- t0118751 14
----------ACCGGGTAATCGGCATCCTGAG-------------------------------------------------------------------------------------------- t0352470 5
----------------------------------------------------------------------------------------------CGGGATGCGGATTACCTTCTC--------- t6076546 1
//
mireap-plant
novel_mir_408
Tyms-m0156 A06:13371054:13371292:+ 239(nt) -28.20(kcal/mol)
GTTGGAGATAGCTAAAATACAAACTGAGTTGAATTTGGAATGGAATAAACTAAAATAATAATTAGAAAGTAAAGTTTAGAAAAATAAAATACAGATGAGAATCGTGTTTGCGAGAGGAAAGGAAAAAAAAAGAACAATATAATAAAGAGGTAAAAGAGATAATGAAAAAAGCTAAAAAAGAACATTTTTCTAATAAAAAGGTTACAATGCAGTCAGGCGTGTATTTTTATATGGTGGTA Tyms-m0156 9
.......(((...((((((((..((((.(((...(((.(((........((((........))))..........((((((((((.((((((.(((....))))))))).(....)...................................................................)))))))))).......))).)))..)))))))...))))))))..))).......
*************AAAATACAAACTGAGTTGAATTTG********************************************************************************************************************************************************************************************************** Tyms-m0156-5p 1
**************************************************************************************************************************************************************************************************************ATGCAGTCAGGCGTGTATTTTTA********** Tyms-m0156-3p 7
---------------AATACAAACTGAGTTGAATTT----------------------------------------------------------------------------------------------------------------------------------------------------------------------------------------------------------- t3403612 1
--------------------AAACTGAGTTGAATTTGGAATGGA--------------------------------------------------------------------------------------------------------------------------------------------------------------------------------------------------- t3661962 1
--------------------------------------------------------------------------------------------------------------------------------------------------------------------------------------------------------------ATGCAGTCAGGCGTGTATTTT------------ t2826489 1
--------------------------------------------------------------------------------------------------------------------------------------------------------------------------------------------------------------ATGCAGTCAGGCGTGTATTTTTA---------- t0572972 3
--------------------------------------------------------------------------------------------------------------------------------------------------------------------------------------------------------------ATGCAGTCAGGCGTGTATTTTTAT--------- t1444029 1
----------------------------------------------------------------------------------------------------------------------------------------------------------------------------------------------------------------GCAGTCAGGCGTGTATTTTTATA-------- t3345094 1
-----------------------------------------------------------------------------------------------------------------------------------------------------------------------------------------------------------------CAGTCAGGCGTGTATTTTTA---------- t2227968 1
//
mireap-plant
novel_mir_183
Tyms-m0163 A06:21584868:21585038:+ 171(nt) -72.20(kcal/mol)
TCGTGTTTAGTAGCCAAGGATGACTTGCCTGCTCTTGTTCACCTCCACGATTCAACTTTATACGTTGAAGGGTTTTGGATTATTGTGCATTCAACATGTATAATAATTTGAAATCATGTTGAATCTTTGTGGGTTAGGTTTCAGGCAGTCTCCTTGGCTATTTTGACATAC Tyms-m0163 21
..(((((.((((((((((((.((((.(((((..((((...(((..((.((((((((.(((.....)))..(((((..(((((((((((((.....)))))))))))))..)))))..))))))))..))..)))))))...)))))))))))))))))))))..)))))..
**********TAGCCAAGGATGACTTGCCTG******************************************************************************************************************************************** Tyms-m0163-5p 8
***********************************************************************************************************************************************GGCAGTCTCCTTGGCTATT********* Tyms-m0163-3p 13
----------TAGCCAAGGATGACTTGCCTG-------------------------------------------------------------------------------------------------------------------------------------------- t0199701 8
-----------------------------------------------------------------------------------------------------------------------------------------------GGCAGTCTCCTTGGCTATT--------- t0145046 12
-----------------------------------------------------------------------------------------------------------------------------------------------GGCAGTCTCCTTGGCTATTT-------- t4059552 1
//
mireap-plant
novel_mir_67
Tyms-m0164 A06:21585232:21585392:+ 161(nt) -60.80(kcal/mol)
TTCTATTTGGTAGCCAAGGATGACTTGCCTACTTCTTTGCGAAGGAAAATGGTCACGGTGTCATGTTTGAAAGTGAATATATATTTATAAGAGTATATCAATTAGTGACCATTTTGCGTATAAAAAGATATTAGGCAGTCTCCTTGGCTATCCTTATATGT Tyms-m0164 14
...(((..((((((((((((.((((.(((((..(((((.....(.(((((((((((....((((........))))..((((((((....))))))))......))))))))))).)......)))))...))))))))))))))))))).))..)))...
**********TAGCCAAGGATGACTTGCCTA********************************************************************************************************************************** Tyms-m0164-5p 5
*************************************************************************************************************************************GGCAGTCTCCTTGGCTATC********* Tyms-m0164-3p 9
----------TAGCCAAGGATGACTTGCCTA---------------------------------------------------------------------------------------------------------------------------------- t0363576 5
-------------------------------------------------------------------------------------------------------------------------------------GGCAGTCTCCTTGGCTATC--------- t0206229 8
-------------------------------------------------------------------------------------------------------------------------------------GGCAGTCTCCTTGGCTATCC-------- t5681875 1
//
mireap-plant
novel_mir_376
Tyms-m0193 A07:14570242:14570347:+ 106(nt) -73.60(kcal/mol)
ATACCGACGAACGAAGTCGTCGGAAAATACCGACGGAGAAGGTTCCTCGGAAAATTCCGACGAACCATAGTCCGTCGGTATTTTCCGAGGACTCGGTTCGTCGGTA Tyms-m0193 86
.(((((((((((..((((.((((((((((((((((((.(.(((((.(((((....))))).))))).)..)))))))))))))))))).))))..)))))))))))
*************AAGTCGTCGGAAAATACCGACG*********************************************************************** Tyms-m0193-5p 1
**************************************************************************TCGGTATTTTCCGAGGACTCGG********** Tyms-m0193-3p 84
----------ACGAAGTCGTCGGAAAATACC--------------------------------------------------------------------------- t6370339 1
--------------------CGGAAAATACCGACGGAGAAGGTT-------------------------------------------------------------- t1778926 1
--------------------------------------------------------------------------TCGGTATTTTCCGAGGACTCG----------- t0604236 3
--------------------------------------------------------------------------TCGGTATTTTCCGAGGACTCGG---------- t0025323 73
--------------------------------------------------------------------------TCGGTATTTTCCGAGGACTCGGTT-------- t0611728 3
---------------------------------------------------------------------------CGGTATTTTCCGAGGACTCGGTT-------- t5115618 1
---------------------------------------------------------------------------CGGTATTTTCCGAGGACTCGGTTC------- t0495787 4
//
mireap-plant
novel_mir_212
Tyms-m0195 A07:22388613:22388726:+ 114(nt) -65.35(kcal/mol)
CCAAGGTAAGTACAACCCTTTGATCTCATAGCTCACAGACTTCCGCAGTGGTCACAAACGCCATCTTCTTCCTTTTTCTCTGAGCTATGAGATCAAAGGGTTGTACTTACCTTG Tyms-m0195 93
.((((((((((((((((((((((((((((((((((.(((........(((((.......)))))............))).))))))))))))))))))))))))))))))))))
*************AACCCTTTGATCTCATAGCTC******************************************************************************** Tyms-m0195-5p 3
***********************************************************************************GCTATGAGATCAAAGGGTTGT********** Tyms-m0195-3p 87
------TAAGTACAACCCTTTGATCTCA-------------------------------------------------------------------------------------- t1504663 1
-------AAGTACAACCCTTTGATCTCA-------------------------------------------------------------------------------------- t1073476 2
-------------AACCCTTTGATCTCATAGCTC-------------------------------------------------------------------------------- t0647675 3
----------------------------------------------------------------------------------AGCTATGAGATCAAAGGGTTG----------- t5612878 1
----------------------------------------------------------------------------------AGCTATGAGATCAAAGGGTTGT---------- t0280800 6
-----------------------------------------------------------------------------------GCTATGAGATCAAAGGGTTG----------- t0991652 2
-----------------------------------------------------------------------------------GCTATGAGATCAAAGGGTTGT---------- t0023975 77
-----------------------------------------------------------------------------------GCTATGAGATCAAAGGGTTGTA--------- t5888259 1
//
mireap-plant
novel_mir_212
Tyms-m0206 A07:22388614:22388727:- 114(nt) -68.53(kcal/mol)
CCAAGGTAAGTACAACCCTTTGATCTCATAGCTCAGAGAAAAAGGAAGAAGATGGCGTTTGTGACCACTGCGGAAGTCTGTGAGCTATGAGATCAAAGGGTTGTACTTACCTTG Tyms-m0206 93
.((((((((((((((((((((((((((((((((((.(((..........((.(((((....)).))))).......))).))))))))))))))))))))))))))))))))))
*************AACCCTTTGATCTCATAGCTC******************************************************************************** Tyms-m0206-5p 3
***********************************************************************************GCTATGAGATCAAAGGGTTGT********** Tyms-m0206-3p 87
------TAAGTACAACCCTTTGATCTCA-------------------------------------------------------------------------------------- t1504663 1
-------AAGTACAACCCTTTGATCTCA-------------------------------------------------------------------------------------- t1073476 2
-------------AACCCTTTGATCTCATAGCTC-------------------------------------------------------------------------------- t0647675 3
----------------------------------------------------------------------------------AGCTATGAGATCAAAGGGTTG----------- t5612878 1
----------------------------------------------------------------------------------AGCTATGAGATCAAAGGGTTGT---------- t0280800 6
-----------------------------------------------------------------------------------GCTATGAGATCAAAGGGTTG----------- t0991652 2
-----------------------------------------------------------------------------------GCTATGAGATCAAAGGGTTGT---------- t0023975 77
-----------------------------------------------------------------------------------GCTATGAGATCAAAGGGTTGTA--------- t5888259 1
//
mireap-plant
novel_mir_228
Tyms-m0207 A07:23277630:23277759:- 130(nt) -44.74(kcal/mol)
AGTTTAGTAGGGTAAAGAAAAGCTGCTAAGCTATGGATCCCATAAGCCCTAATCCTTATAGAGAGAAAAAAAAGGATTTGGTTATATGGCTTGCATATCTTAGGAGCTTTAACTTGCCCTTTAATTGCTT Tyms-m0207 1604
(((.....(((((((...((((((.(((((.((((.(..(((((((((..(((((((..............))))))).)))).)))))..).)))).))))).))))))...)))))))......))).
********************AGCTGCTAAGCTATGGATCCC***************************************************************************************** Tyms-m0207-5p 18
*****************************************************************************************CTTGCATATCTTAGGAGCTTT******************** Tyms-m0207-3p 1582
--------------------AGCTGCTAAGCTATGGATCCC----------------------------------------------------------------------------------------- t0097872 17
--------------------AGCTGCTAAGCTATGGATCCCA---------------------------------------------------------------------------------------- t4838950 1
-------------------------------------------------------TTATAGAGAGAAAAAAAAGGATTTG-------------------------------------------------- t5138213 1
-----------------------------------------------------------------AAAAAAAAGGATTTGGTTATATGG----------------------------------------- t2435624 1
--------------------------------------------------------------------AAAAAGGATTTGGTTATA-------------------------------------------- t3255450 1
--------------------------------------------------------------------------------------TGGCTTGCATATCTTAGGAGC----------------------- t0273000 6
---------------------------------------------------------------------------------------GGCTTGCATATCTTAGGA------------------------- t5835759 1
----------------------------------------------------------------------------------------GCTTGCATATCTTAGGAGCTT--------------------- t4434043 1
-----------------------------------------------------------------------------------------CTTGCATATCTTAGGAGC----------------------- t4445869 1
-----------------------------------------------------------------------------------------CTTGCATATCTTAGGAGCTT--------------------- t0168419 10
-----------------------------------------------------------------------------------------CTTGCATATCTTAGGAGCTTT-------------------- t0000872 1273
-----------------------------------------------------------------------------------------CTTGCATATCTTAGGAGCTTTA------------------- t0672938 3
-----------------------------------------------------------------------------------------CTTGCATATCTTAGGAGCTTTAA------------------ t1160293 2
------------------------------------------------------------------------------------------TTGCATATCTTAGGAGCT---------------------- t6582059 1
------------------------------------------------------------------------------------------TTGCATATCTTAGGAGCTT--------------------- t0889922 2
------------------------------------------------------------------------------------------TTGCATATCTTAGGAGCTTT-------------------- t0006719 271
------------------------------------------------------------------------------------------TTGCATATCTTAGGAGCTTTA------------------- t0164939 10
-------------------------------------------------------------------------------------------TGCATATCTTAGGAGCTTT-------------------- t6376436 1
-----------------------------------------------------------------------------------------------------AGGAGCTTTAACTTGCCCTTT-------- t4087759 1
//
mireap-plant
novel_mir_241
Tyms-m0220 A08:15961999:15962132:+ 134(nt) -46.09(kcal/mol)
TGGTTGAGTTACAGGGCAAATACTCCATTGGCAGATAGTTTTCACTACATCTATATTATCTAAATATTAATAATAGTTGATATGTATGAAAAAAATGCTTTACTGCCAAAGGAGATTTGCCCCGCAATTCATCC Tyms-m0220 11
.((.((((((.(.((((((((.((((.(((((((..(((........(((.(((((((.(((...........))).))))))).)))........)))...))))))).)))))))))))).).)))))).))
*************GGGCAAATACTCCATTGGCAGA*************************************************************************************************** Tyms-m0220-5p 4
*******************************************************************************************************TGCCAAAGGAGATTTGCCCCG********** Tyms-m0220-3p 7
-------------GGGCAAATACTCCATTGGCAGA--------------------------------------------------------------------------------------------------- t0409162 4
-------------------------------------------------------------------------------------------------------TGCCAAAGGAGATTTGCCCCG---------- t0304980 6
--------------------------------------------------------------------------------------------------------GCCAAAGGAGATTTGCCCCG---------- t5968392 1
//
mireap-plant
novel_mir_434 Tyms-m0224 A08:919020:919268:- 249(nt) -50.20(kcal/mol)
TTCTTGGGTTGATAAGGTTTGATACCGGTACAAGTTCTTAGGATGATATATCAATATAAGACTAGTTTATTTATGTTGGGTCAAATCAGATTCAGAACCTTAATTGGATTAGTTCCAACTCAATTATTTTTACATAAAAAAATCAGTCCATTTAAAATGCATATATAATTTAGGATATATATATGTAAGTAACACTTTGTGATTCTGGCTCTACCAGCTGTGATTTTGGTACTAGGCTAAAAGCTAAGA Tyms-m0224 13
.((((((.((.....((((((.(((((.((((.(((..(((..(.(...((((......((((.((((.(((((((((((((......)))))).........(((((.....))))).............))))))).)))).)))).........((((((((((..........))))))))))............))))..).)..)))..)))))))....))))).))))))..)).))))))
****************GTTTGATACCGGTACAAGTTC******************************************************************************************************************************************************************************************************************** Tyms-m0224-5p 1
************************************************************************************************************************************************************************************************************************GCTGTGATTTTGGTACTAGGCTA********** Tyms-m0224-3p 11
-----------------TTTGATACCGGTACAAGTTCTTAG---------------------------------------------------------------------------------------------------------------------------------------------------------------------------------------------------------------- t4650107 1
-------------------------------------------------------------------------------------------------------------------------------------------------------------------------------------------------ACTTTGTGATTCTGGCTCTACCA--------------------------------- t3858012 1
-----------------------------------------------------------------------------------------------------------------------------------------------------------------------------------------------------------------------AGCTGTGATTTTGGTACTAGGCTA---------- t0394256 4
------------------------------------------------------------------------------------------------------------------------------------------------------------------------------------------------------------------------GCTGTGATTTTGGTACTAGGCTA---------- t0329046 5
------------------------------------------------------------------------------------------------------------------------------------------------------------------------------------------------------------------------GCTGTGATTTTGGTACTAGGCTAA--------- t3218787 1
--------------------------------------------------------------------------------------------------------------------------------------------------------------------------------------------------------------------------TGTGATTTTGGTACTAGGCTA---------- t2050478 1
//
mireap-plant
novel_mir_249 Tyms-m0228 A08:10915201:10915278:- 78(nt) -29.50(kcal/mol)
GAAATTTAGGGTACCCAGATCCGGATCCGTGGATTTAATATCCAGATTCGGATTTGTGGTTTGTGGTAACTGATTTTA Tyms-m0228 15
.(((.((((..(((((((((((((((((((((((.....)))))....)))))))).)))))).)))).)))).))).
*************CCCAGATCCGGATCCGTGGAT******************************************** Tyms-m0228-5p 3
*********************************************ATTCGGATTTGTGGTTTGTGGTA********** Tyms-m0228-3p 12
-------------CCCAGATCCGGATCCGTGGATTTA----------------------------------------- t2251502 1
--------------CCAGATCCGGATCCGTGGATTTA----------------------------------------- t1374098 2
--------------------------------------------GATTCGGATTTGTGGTTTGTGGTA---------- t4319588 1
---------------------------------------------ATTCGGATTTGTGGTTTGTGGTA---------- t0234488 7
---------------------------------------------ATTCGGATTTGTGGTTTGTGGTAA--------- t0527897 3
-----------------------------------------------TCGGATTTGTGGTTTGTGGTAACT------- t4253377 1
//
mireap-plant
novel_mir_439 Tyms-m0237 A09:3196743:3196843:+ 101(nt) -48.15(kcal/mol)
TGTTAGTGATTCTTGGTTTTGCAGAATTGTATGCTATTGGATAAAAATGCATACAATGGGAAATTGCATACAATTCTGCAAAAACCTAGAATCACTAACAA Tyms-m0237 21
(((((((((((((.(((((((((((((((((((((((((..............))))).......)))))))))))))).)))))).))))))))))))).
**********TCTTGGTTTTGCAGAATTGTA********************************************************************** Tyms-m0237-5p 19
**********************************************************************CAATTCTGCAAAAACCTAGAAT********* Tyms-m0237-3p 1
----------TCTTGGTTTTGCAGAATTGTA---------------------------------------------------------------------- t0087502 19
----------------------------------------ATAAAAATGCATACAATGGGAAAT------------------------------------- t4195472 1
------------------------------------------------------------------------ATTCTGCAAAAACCTAGAATCA------- t3302597 1
//

mireap-plant
novel_mir_376 Tyms-m0239 A09:3645924:3646029:+ 106(nt) -73.60(kcal/mol)
ATACCGACGAACGAAGTCGTCGGAAAATACCGACGGAGAAGGTTCCTCGGAAAATTCCGACGAACCATAGTCCGTCGGTATTTTCCGAGGACTCGGTTCGTCGGTA Tyms-m0239 86
.(((((((((((..((((.((((((((((((((((((.(.(((((.(((((....))))).))))).)..)))))))))))))))))).))))..)))))))))))
*************AAGTCGTCGGAAAATACCGACG*********************************************************************** Tyms-m0239-5p 1
**************************************************************************TCGGTATTTTCCGAGGACTCGG********** Tyms-m0239-3p 84
----------ACGAAGTCGTCGGAAAATACC--------------------------------------------------------------------------- t6370339 1
--------------------CGGAAAATACCGACGGAGAAGGTT-------------------------------------------------------------- t1778926 1
--------------------------------------------------------------------------TCGGTATTTTCCGAGGACTCG----------- t0604236 3
--------------------------------------------------------------------------TCGGTATTTTCCGAGGACTCGG---------- t0025323 73
--------------------------------------------------------------------------TCGGTATTTTCCGAGGACTCGGTT-------- t0611728 3
---------------------------------------------------------------------------CGGTATTTTCCGAGGACTCGGTT-------- t5115618 1
---------------------------------------------------------------------------CGGTATTTTCCGAGGACTCGGTTC------- t0495787 4
//

mireap-plant
novel_mir_257 Tyms-m0242 A09:12952176:12952306:+ 131(nt) -39.80(kcal/mol)
CAGAATAAAATTATGAGAATAACAGATTTAACTGACATTCAAGCAATATATCTAATAAATTTTCATGTTGATCGAGTATTTTCGATAGTCGCGTGCATGTCATTAATATCTGTTGTTCTTATAATTTTTCT Tyms-m0242 89
.((((..((((((((((((((((((((((((.((((((.((.((........(((((........)))))((((((....))))))....)).)).)))))))))).))))))))))))))))))))))))
***************AGAATAACAGATTTAACTGACA********************************************************************************************** Tyms-m0242-5p 5
***************************************************************************************************TCATTAATATCTGTTGTTCTTA********** Tyms-m0242-3p 83
---------------AGAATAACAGATTTAACTGACA---------------------------------------------------------------------------------------------- t0369195 5
---------------------ACAGATTTAACTGACATTCAAGCA-------------------------------------------------------------------------------------- t2480956 1
---------------------------------------------------------------------------------------------------TCATTAATATCTGTTGTTCTTA---------- t0022889 81
----------------------------------------------------------------------------------------------------CATTAATATCTGTTGTTCTTA---------- t5608268 1
------------------------------------------------------------------------------------------------------TTAATATCTGTTGTTCTTATAATT----- t4082567 1
//
mireap-plant
novel_mir_261 Tyms-m0247 A09:16520919:16521011:+ 93(nt) -43.90(kcal/mol)
GTTTTGATCTTCTGCTATCAACTTGTAGAGTCTTTATGTATCTTGATATTGTATATAGAAAGACTCTGCAAGTTATAGAAGAAGATCCAGACA Tyms-m0247 620
((((.((((((((.((((.((((((((((((((((.((((((........).))))).)))))))))))))))))))).)))))))).)))).
**********TCTGCTATCAACTTGTAGAGTC************************************************************* Tyms-m0247-5p 612
***************************************************************CTCTGCAAGTTATAGAAGAAG********* Tyms-m0247-3p 1
-TTTTGATCTTCTGCTATCAA------------------------------------------------------------------------ t0435620 4
---------TTCTGCTATCAACTTGTAGAGT-------------------------------------------------------------- t1093322 2
----------TCTGCTATCAACTTGTAGAG--------------------------------------------------------------- t0111635 15
----------TCTGCTATCAACTTGTAGAGT-------------------------------------------------------------- t0375559 5
----------TCTGCTATCAACTTGTAGAGTC------------------------------------------------------------- t0002647 582
----------TCTGCTATCAACTTGTAGAGTCT------------------------------------------------------------ t0229153 7
----------TCTGCTATCAACTTGTAGAGTCTT----------------------------------------------------------- t5589241 1
---------------------------------------------------------GAAAGACTCTGCAAGTTATAGAAG------------ t0686972 3
---------------------------------------------------------------CTCTGCAAGTTATAGAAGAAG--------- t4767585 1
//
mireap-plant
novel_mir_262 Tyms-m0248 A09:16616086:16616208:+ 123(nt) -38.00(kcal/mol)
ATGTTGTGATTTGATCCAATTAGCTCCAGACTCATTCACTCACTTACCGAGTCACTAAAACAGGAATGAACTCGTTACATGAGTAAATGATGCGGGAGACTTATTGGATCTTAGATTCATTGC Tyms-m0248 328
..((.((((...((((((((.((((((.(..(((((.(((((..((.(((((((((......))..)).))))).))..))))).)))))..).)))).)).))))))))......)))).))
********************TAGCTCCAGACTCATTCACTCA********************************************************************************* Tyms-m0248-5p 252
*********************************************************************************AGTAAATGATGCGGGAGACTTA******************** Tyms-m0248-3p 76
--------------------TAGCTCCAGACTCATTCAC------------------------------------------------------------------------------------ t4958095 1
--------------------TAGCTCCAGACTCATTCACTC---------------------------------------------------------------------------------- t1185937 2
--------------------TAGCTCCAGACTCATTCACTCA--------------------------------------------------------------------------------- t0007939 231
---------------------AGCTCCAGACTCATTCACTCA--------------------------------------------------------------------------------- t0093386 18
---------------------------------------------------------------------------------AGTAAATGATGCGGGAGACTTA-------------------- t0032597 56
---------------------------------------------------------------------------------AGTAAATGATGCGGGAGACTTAT------------------- t0086296 20
//
mireap-plant
novel_mir_267 Tyms-m0254 A09:28046244:28046350:+ 107(nt) -54.58(kcal/mol)
ACTAATTGTAAGAGAGATATAGTTAGAGGACTTAATTGTAATTAGTAAATGTTCAGAATTTACAATTAAGTCCTCTAACTATATCTCTCTTACACTAATGAATTGGA Tyms-m0254 111
.((((((((((((((((((((((((((((((((((((((((..................))))))))))))))))))))))))))))))))))).......))))).
**********AGAGAGATATAGTTAGAGGAC**************************************************************************** Tyms-m0254-5p 110
***********************************************************************CCTCTAACTATATCTCTCTTA*************** Tyms-m0254-3p 1
-------GTAAGAGAGATATAGTTAGAGGAC---------------------------------------------------------------------------- t1338575 2
----------AGAGAGATATAGTTAGAGGAC---------------------------------------------------------------------------- t0017377 107
-----------GAGAGATATAGTTAGAGGACT--------------------------------------------------------------------------- t4217253 1
----------------------------------------------------------------------TCCTCTAACTATATCTCTCTT---------------- t2952459 1
//

mireap-plant
novel_mir_376 Tyms-m0259 A09:37253081:37253186:+ 106(nt) -73.60(kcal/mol)
ATACCGACGAACGAAGTCGTCGGAAAATACCGACGGAGAAGGTTCCTCGGAAAATTCCGACGAACCATAGTCCGTCGGTATTTTCCGAGGACTCGGTTCGTCGGTA Tyms-m0259 86
.(((((((((((..((((.((((((((((((((((((.(.(((((.(((((....))))).))))).)..)))))))))))))))))).))))..)))))))))))
*************AAGTCGTCGGAAAATACCGACG*********************************************************************** Tyms-m0259-5p 1
**************************************************************************TCGGTATTTTCCGAGGACTCGG********** Tyms-m0259-3p 84
----------ACGAAGTCGTCGGAAAATACC--------------------------------------------------------------------------- t6370339 1
--------------------CGGAAAATACCGACGGAGAAGGTT-------------------------------------------------------------- t1778926 1
--------------------------------------------------------------------------TCGGTATTTTCCGAGGACTCG----------- t0604236 3
--------------------------------------------------------------------------TCGGTATTTTCCGAGGACTCGG---------- t0025323 73
--------------------------------------------------------------------------TCGGTATTTTCCGAGGACTCGGTT-------- t0611728 3
---------------------------------------------------------------------------CGGTATTTTCCGAGGACTCGGTT-------- t5115618 1
---------------------------------------------------------------------------CGGTATTTTCCGAGGACTCGGTTC------- t0495787 4
//
mireap-plant
novel_mir_183 Tyms-m0261 A09:1484485:1484653:- 169(nt) -65.40(kcal/mol)
TCATGTTTAGTAGCCAAGGATGACTTGCCTGCTCTTTTTCACCTCCATGATTCAATTTTAAGTTGATGGTTTTGGATTAATATGCATTGATGAAGTATAATAATTCAAAAATCATATTGAATCTTTGTGGGTTAGATTTCAGGCAGTCTCCTTGGCTATTTTGACATGC Tyms-m0261 21
.((((((.((((((((((((.((((.(((((.....(((.(((..((.((((((((.......((((..((((((((((.(((((.........))))).)))))))))))))).))))))))..))..))).)))...)))))))))))))))))))))..)))))).
**********TAGCCAAGGATGACTTGCCTG****************************************************************************************************************************************** Tyms-m0261-5p 8
*********************************************************************************************************************************************GGCAGTCTCCTTGGCTATT********* Tyms-m0261-3p 13
----------TAGCCAAGGATGACTTGCCTG------------------------------------------------------------------------------------------------------------------------------------------ t0199701 8
---------------------------------------------------------------------------------------------------------------------------------------------GGCAGTCTCCTTGGCTATT--------- t0145046 12
---------------------------------------------------------------------------------------------------------------------------------------------GGCAGTCTCCTTGGCTATTT-------- t4059552 1
//
mireap-plant
novel_mir_445 Tyms-m0262 A09:1608442:1608775:- 334(nt) -69.00(kcal/mol)
AAAACTCAAAAACTCACTATTAACCTGCGATCTGATACCATTGATCCGATAAAACACAAAATATATGATAGTATTTTTTTAAAATGATTAAATTAATCATATATTTTTTAATATTACATAAATTAGTGATTCTCTAGAATTTGAGGAAATGTTATTATATTATCCAAATAAAAAATGATAATATAAAAAATCTATTGATATGACAATATTAGTTTATTTTCGTTATTAATAACCTATTATATGTTTTTGTTTTTATTTTAGATTTAAAATTTGATTTTAAGTATAGGTTTGGGATTAAAATCAAGTTGTGGGTTAGTTTTGGTAAAAACCCCAA Tyms-m0262 11
...........((.((..(((((((..(((..((((....(((((((...((((((.((((((((((((((............(((((((...))))))).......((((((....(((((((((((.(((((........)))))..(((((((((((((((............))))))))))...(((....))).))))).)))))))))))......))))))....))))))))))))))))))))...((((.(((((((((...))))))))).))))....))))))).))))..)))..)))))))..))))...........
************CTCACTATTAACCTGCGATCTGAT********************************************************************************************************************************************************************************************************************************************************************************************************** Tyms-m0262-5p 4
*************************************************************************************************************************************************************************************************************************************************************************************************************CAAGTTGTGGGTTAGTTTTGGTA********** Tyms-m0262-3p 6
---------AAACTCACTATTAACCTGCGATCT------------------------------------------------------------------------------------------------------------------------------------------------------------------------------------------------------------------------------------------------------------------------------------------------------------- t2971286 1
-----------ACTCACTATTAACCTGCGATCTGA----------------------------------------------------------------------------------------------------------------------------------------------------------------------------------------------------------------------------------------------------------------------------------------------------------- t3233521 1
--------------CACTATTAACCTGCGATCTGATAC-------------------------------------------------------------------------------------------------------------------------------------------------------------------------------------------------------------------------------------------------------------------------------------------------------- t5195390 1
---------------ACTATTAACCTGCGATCTGATACC------------------------------------------------------------------------------------------------------------------------------------------------------------------------------------------------------------------------------------------------------------------------------------------------------- t4321356 1
-------------------------------------------------------------------------------------------------------------------------------------------------------------------------------------------------------------ATATTAGTTTATTTTCGTTATTA---------------------------------------------------------------------------------------------------------- t3621817 1
-----------------------------------------------------------------------------------------------------------------------------------------------------------------------------------------------------------------------------------------------------------------------------------------------------------ATCAAGTTGTGGGTTAGTTTTGGT----------- t5223810 1
-------------------------------------------------------------------------------------------------------------------------------------------------------------------------------------------------------------------------------------------------------------------------------------------------------------CAAGTTGTGGGTTAGTTTTGGTA---------- t0325921 5
//
mireap-plant
novel_mir_450 Tyms-m0274 A09:17050075:17050171:- 97(nt) -69.00(kcal/mol)
CGGTCAGCGCTAGCTTCTTCATCACCGGACAGACTAATCTAGTGGAGAAGCTGCAGAAGTTTAGCCTGTCCGGTGAGGAAGAAGCTAGCGCTGACCA Tyms-m0274 9
.(((((((((((((((((((.(((((((((((.(((((((.(..(.....)..))))...)))).))))))))))).))))))))))))))))))).
**********TAGCTTCTTCATCACCGGACA****************************************************************** Tyms-m0274-5p 7
********************************************************************TCCGGTGAGGAAGAAGCTAGC******** Tyms-m0274-3p 2
-------CGCTAGCTTCTTCATCACCGGACA------------------------------------------------------------------ t3315703 1
----------TAGCTTCTTCATCACCGGACA------------------------------------------------------------------ t0354376 5
-----------AGCTTCTTCATCACCGGACAGACT-------------------------------------------------------------- t3864014 1
--------------------------------------------------------------------TCCGGTGAGGAAGAAGCTAGC-------- t1060799 2
//
mireap-plant
novel_mir_452 Tyms-m0281 A09:24291627:24291753:- 127(nt) -47.60(kcal/mol)
AACCGAACTGAACTGAACCATTCGGGTTAGAAAAATCTCAACTGAAAGATTTGAAATAGACTTTGGTTTGGTTTGAATCGATTCTGGTTCGGTCGGTTCGGTTCGATCGGTTCGGTTCAGTTTTTTT Tyms-m0281 17
(((((((((((((((((((..(((..((((((...((......))..((((..((.(((((....))))).))..))))..))))))..)))..))))))))....)))))))))))..........
**CCGAACTGAACTGAACCAT********************************************************************************************************** Tyms-m0281-5p 4
**********************************************************************************************GGTTCGGTTCGATCGGTTCGGTT********** Tyms-m0281-3p 12
-ACCGAACTGAACTGAACCATTCGG------------------------------------------------------------------------------------------------------ t1624462 1
--CCGAACTGAACTGAACCATTCGGG----------------------------------------------------------------------------------------------------- t1144427 2
----GAACTGAACTGAACCATTCGGGTT--------------------------------------------------------------------------------------------------- t5098471 1
----------------------------------------------------------------------------ATCGATTCTGGTTCGGTCGGT------------------------------ t1530932 1
-------------------------------------------------------------------------------------------GTCGGTTCGGTTCGATCGGTTCGG------------ t6282598 1
--------------------------------------------------------------------------------------------TCGGTTCGGTTCGATCGGTTC-------------- t1902943 1
---------------------------------------------------------------------------------------------CGGTTCGGTTCGATCGGTTCGGTT---------- t4931528 1
----------------------------------------------------------------------------------------------GGTTCGGTTCGATCGGTTCGG------------ t1882348 1
----------------------------------------------------------------------------------------------GGTTCGGTTCGATCGGTTCGGTT---------- t0314059 5
----------------------------------------------------------------------------------------------GGTTCGGTTCGATCGGTTCGGTTC--------- t1315276 2
-----------------------------------------------------------------------------------------------GTTCGGTTCGATCGGTTCGGTTCA-------- t5032580 1
//
mireap-plant
novel_mir_298 Tyms-m0282 A09:24423675:24423810:- 136(nt) -42.40(kcal/mol)
ATATGGTAAAACCAAACCGTACCGAACCGAACCGAACTAGACAATATGGTTTGGTTTTGGTATATACCATATAAACCGAATAGATATAATTTTATAAAGACCGTAGGATTTGGATATGGTTTGGTTATAACCGATT Tyms-m0282 9
...((((..(((((((((((((((((((..(((((((((.......)))))))))((((((.((((...)))).)))))).........................)).))))).))))))))))))...))))...
***********CCAAACCGTACCGAACCGAAC******************************************************************************************************** Tyms-m0282-5p 1
*******************************************************************************************************TAGGATTTGGATATGGTTTGGTT********** Tyms-m0282-3p 8
--------AAACCAAACCGTACCGAACCGAAC-------------------------------------------------------------------------------------------------------- t2491950 1
-------------------------------------------------------------------------------------------------------TAGGATTTGGATATGGTTTGGTT---------- t0336084 5
-------------------------------------------------------------------------------------------------------TAGGATTTGGATATGGTTTGGTTA--------- t1287170 2
--------------------------------------------------------------------------------------------------------AGGATTTGGATATGGTTTGGTT---------- t5568789 1
//
mireap-plant
novel_mir_267 Tyms-m0285 A09:28046243:28046343:- 101(nt) -54.60(kcal/mol)
CATTAGTGTAAGAGAGATATAGTTAGAGGACTTAATTGTAAATTCTGAACATTTACTAATTACAATTAAGTCCTCTAACTATATCTCTCTTACAATTAGTC Tyms-m0285 111
.((((((((((((((((((((((((((((((((((((((((.(..(((....)))..).)))))))))))))))))))))))))))))))))).)))))).
**********AGAGAGATATAGTTAGAGGAC********************************************************************** Tyms-m0285-5p 110
***********************************************************************CCTCTAACTATATCTCTCTTA********* Tyms-m0285-3p 1
-------GTAAGAGAGATATAGTTAGAGGAC---------------------------------------------------------------------- t1338575 2
----------AGAGAGATATAGTTAGAGGAC---------------------------------------------------------------------- t0017377 107
-----------GAGAGATATAGTTAGAGGACT--------------------------------------------------------------------- t4217253 1
----------------------------------------------------------------------TCCTCTAACTATATCTCTCTT---------- t2952459 1
//
mireap-plant
novel_mir_293 Tyms-m0286 A09:28218771:28218874:- 104(nt) -61.50(kcal/mol)
GCATTCAAAATACAACAAAAACATCAATAAGTTCATAACAGTCCTGAAACAAACAAACATGACTGTTATGAACTTATTGATGTTTCTGTTGTATTTTGAATGCT Tyms-m0286 132
(((((((((((((((((.(((((((((((((((((((((((((.((...........)).))))))))))))))))))))))))).))))))))))))))))).
**********TACAACAAAAACATCAATAAG************************************************************************* Tyms-m0286-5p 54
**************************************************************************TATTGATGTTTCTGTTGTATT********* Tyms-m0286-3p 76
---TTCAAAATACAACAAAAACATC------------------------------------------------------------------------------- t4511575 1
-------AAATACAACAAAAACATCAATA--------------------------------------------------------------------------- t2827826 1
-------AAATACAACAAAAACATCAATAA-------------------------------------------------------------------------- t5928758 1
--------AATACAACAAAAACATCAATAA-------------------------------------------------------------------------- t6488616 1
---------ATACAACAAAAACATCAATAA-------------------------------------------------------------------------- t0084187 20
----------TACAACAAAAACATCAATAAG------------------------------------------------------------------------- t0064919 27
----------TACAACAAAAACATCAATAAGT------------------------------------------------------------------------ t3239115 1
----------TACAACAAAAACATCAATAAGTTC---------------------------------------------------------------------- t1465844 1
------------CAACAAAAACATCAATAAGTTC---------------------------------------------------------------------- t2304864 1
-------------AACAAAAACATCAATAAGTTC---------------------------------------------------------------------- t2198849 1
----------------------------------------------------------ATGACTGTTATGAACTTATTGATG---------------------- t4329887 1
-----------------------------------------------------------------------ACTTATTGATGTTTCTGTTGT------------ t0081127 21
-----------------------------------------------------------------------ACTTATTGATGTTTCTGTTGTA----------- t0336882 5
------------------------------------------------------------------------CTTATTGATGTTTCTGTTGTA----------- t0661392 3
--------------------------------------------------------------------------TATTGATGTTTCTGTTGTATT--------- t0053888 33
--------------------------------------------------------------------------TATTGATGTTTCTGTTGTATTT-------- t1096266 2
--------------------------------------------------------------------------TATTGATGTTTCTGTTGTATTTT------- t6272580 1
---------------------------------------------------------------------------ATTGATGTTTCTGTTGTATTT-------- t0653351 3
---------------------------------------------------------------------------ATTGATGTTTCTGTTGTATTTT------- t3837133 1
----------------------------------------------------------------------------TTGATGTTTCTGTTGTATTTT------- t0229311 7
//
mireap-plant
novel_mir_351  Tyms-m0327 Scaffold000170:94837:94920:- 84(nt) -49.00(kcal/mol)
AGCTCGAGCCAAGCTCGGTCGCTACGTAGCAACCAAGCATCCGTCTCGGTCGCTACGTAGCGACCGAGCGTCCGTCTCGGTCTC Tyms-m0327 12
((..(((((...((((((((((((((((((.(((.(((....).)).))).))))))))))))))))))....).))))..)).
**********AAGCTCGGTCGCTACGTAGCA***************************************************** Tyms-m0327-5p 8
****************************************************CTACGTAGCGACCGAGCGTCC*********** Tyms-m0327-3p 4
----------AAGCTCGGTCGCTACGTAGCA----------------------------------------------------- t0405821 4
----------AAGCTCGGTCGCTACGTAGCAA---------------------------------------------------- t1266668 2
----------AAGCTCGGTCGCTACGTAGCAAC--------------------------------------------------- t2830703 1
-----------AGCTCGGTCGCTACGTAGCAA---------------------------------------------------- t2723902 1
-------------------------------------------------TCGCTACGTAGCGACCGAGCGTCC----------- t2458728 1
-------------------------------------------------TCGCTACGTAGCGACCGAGCGTCCG---------- t6180340 1
--------------------------------------------------CGCTACGTAGCGACCGAGCGTCC----------- t4359719 1
--------------------------------------------------CGCTACGTAGCGACCGAGCGTCCG---------- t5392875 1
//
mireap-plant
novel_mir_355  Tyms-m0336 Scaffold015678:104:169:+ 66(nt) -18.10(kcal/mol)
TAAAAAAAATACGGGCCTCTGTAATTCGTCGTAACCTTACGAGGAATTTGCGACGGTATGTAATCT Tyms-m0336 70
.........((((.(((..((((((((.(((((....))))).))).)))))..))).))))....
**********ACGGGCCTCTGTAATTCGTCGTA********************************* Tyms-m0336-5p 59
***************************************CGAGGAATTTGCGACGGTATGTAA*** Tyms-m0336-3p 10
----------ACGGGCCTCTGTAATTCG-------------------------------------- t3661484 1
----------ACGGGCCTCTGTAATTCGTCGT---------------------------------- t4577821 1
----------ACGGGCCTCTGTAATTCGTCGTA--------------------------------- t0052321 34
----------ACGGGCCTCTGTAATTCGTCGTAA-------------------------------- t0074285 23
--------------GCCTCTGTAATTCGTCGTA--------------------------------- t6442474 1
------------------------------------TTACGAGGAATTTGCGACGGTATG------ t4485270 1
--------------------------------------ACGAGGAATTTGCGACGG---------- t5573183 1
--------------------------------------ACGAGGAATTTGCGACGGTATGT----- t6211271 1
---------------------------------------CGAGGAATTTGCGACGGTATGTA---- t5981198 1
---------------------------------------CGAGGAATTTGCGACGGTATGTAA--- t6082754 1
----------------------------------------GAGGAATTTGCGACGGTATGTAAT-- t3165750 1
-----------------------------------------AGGAATTTGCGACGGTATGTAATC- t0417834 4
//
mireap-plant
novel_mir_343 Tyms-m0338 Scaffold025992:41:120:+ 80(nt) -23.50(kcal/mol)
TTGGTGTTAACGGGGCAATGAACATTCGGCGGAAGAGTGGTGATTGGAATGCTAGTGTTTGTAGGCTCTGTGCTCGCGCA Tyms-m0338 205
...((((..(((((((.(..((((((.((((...((.......))....))))))))))..)..)))))))....)))).
**********CGGGGCAATGAACATTCGGCG************************************************* Tyms-m0338-5p 201
***************************************************CTAGTGTTTGTAGGCTCTGTG******** Tyms-m0338-3p 1
-------TAACGGGGCAATGAACATTCGG--------------------------------------------------- t3499142 1
--------AACGGGGCAATGAACATTCGGC-------------------------------------------------- t1705501 1
---------ACGGGGCAATGAACATTCGGC-------------------------------------------------- t3651649 1
---------ACGGGGCAATGAACATTCGGCG------------------------------------------------- t4687132 1
----------CGGGGCAATGAACATTCGG--------------------------------------------------- t1099893 2
----------CGGGGCAATGAACATTCGGC-------------------------------------------------- t0430930 4
----------CGGGGCAATGAACATTCGGCG------------------------------------------------- t0011008 170
-----------GGGGCAATGAACATTCGGC-------------------------------------------------- t0301341 6
-----------GGGGCAATGAACATTCGGCG------------------------------------------------- t0114201 15
-----------------------------------------------------AGTGTTTGTAGGCTCTGTGCTCGC--- t3195159 1
---------------------------------------------------------TTTGTAGGCTCTGTGCTCGCG-- t4101148 1
---------------------------------------------------------TTTGTAGGCTCTGTGCTCGCGC- t4218510 1
----------------------------------------------------------TTGTAGGCTCTGTGCTCGCGC- t5070511 1
//
